# Supplementary material for: Genomic analysis of microRNA time-course expression in liver of mice treated with genotoxic carcinogen N-ethyl-N-nitrosourea
Source: BMC Genomics. 2010 Oct 28;11:609. doi: 10.1186/1471-2164-11-609 (PMC3091750; doi:10.1186/1471-2164-11-609)
Supplement: Additional file 1 — The normalized Ct values (dCt) for the control samples and treatment samples at different days after ENU treatment. [file 1471-2164-11-609-S1.XLS]

## Sheet: Sheet1
Additional files 1. The normalized Ct values (dCt) for the control samples and treatment samples at different days after ENU treatment.
Well	miRNA	Control_1	Control_2	Control_3	Control_4	Control_5	Control_6	Control_7	Day1_1	Day1_2	Day1_3	Day1_4	Day1_5	Day3_1	Day3_2	Day3_3	Day3_4	Day3_5	Day7_1	Day7_2	Day7_3	Day7_4	Day7_5	Day15_1	Day15_2	Day15_3	Day15_4	Day15_5	Day30_1	Day30_2	Day30_3	Day30_4	Day120_1	Day120_2	Day120_3	Day120_4
A01	mmu-miR-183	6.9198	5.88281	7.27768	5.88235	4.78948	5.59202	4.74389	5.30808	7.22128	6.36315	6.91272	5.13626	7.04475	5.44595	5.08122	5.1484	6.10388	5.09151	5.4696	4.5093	4.76738	4.14476	4.77061	4.89262	4.94291	4.69841	3.70092	4.92049	4.01271	3.6808	5.02928	5.46879	4.82852	5.50052	4.78367
A02	mmu-miR-877	7.79979	6.90163	6.66259	5.99836	5.76971	5.36533	5.46035	5.98677	7.14585	7.10866	7.18805	6.85538	6.85552	6.20336	5.07382	5.05422	5.53499	5.36734	7.93425	5.02879	5.10393	4.51016	4.16523	5.04748	3.99517	4.82954	4.2973	6.00069	6.19018	5.8919	6.70047	6.65844	5.39989	6.12184	6.59402
A03	mmu-miR-669a	7.8879	7.89492	8.20048	6.72277	6.50806	8.5191	9.53815	6.93761	9.5582	8.67812	9.38655	7.34479	7.79543	6.89935	8.2544	9.60013	9.99459	9.77384	10.4358	9.08154	9.52406	9.73074	9.55376	9.24922	9.64791	8.96298	8.12215	6.9332	7.22111	7.10366	7.7575	7.71297	6.49247	7.23158	4.96023
A04	mmu-miR-15b	0.811208	0.402541	1.08746	-0.659125	-0.67405	-0.359445	-0.868435	-0.0988067	1.72683	1.25105	1.22691	-0.25636	0.956015	-0.532076	-1.30345	-0.583502	-0.149842	-0.459015	0.261613	-1.00902	-0.398558	-1.08547	-0.265771	-0.497477	-0.591922	-0.838659	-1.70639	-0.599433	-0.949025	-1.39821	-0.451107	-0.827343	-1.41732	0.022337	-1.47894
A05	mmu-miR-9*	10.5053	9.56578	9.62918	8.34808	8.52301	9.42646	11.1566	8.27155	10.991	9.90649	9.62755	9.53798	10.392	9.05722	8.59691	12.7308	14.1786	11.4806	12.8956	11.4845	12.1763	11.4894	12.577	12.2925	11.7339	11.9379	8.70942	8.239	9.20118	9.43854	8.78869	8.68577	8.39429	9.73602	9.23146
A06	mmu-miR-199a-5p	3.92275	4.53224	4.54497	3.13345	3.10477	3.86152	2.96721	3.8218	5.03081	4.55325	4.17685	2.77009	3.50343	3.0097	3.27033	2.43842	4.00845	3.5386	3.6054	3.48303	3.54603	2.84071	3.22854	3.08334	2.60227	3.38277	3.31425	3.37839	2.54832	2.3574	3.51425	3.25321	3.52052	3.59551	1.497
A07	mmu-miR-369-5p	8.11157	7.49215	6.73048	6.7275	5.78407	6.89489	7.89671	6.48129	7.3259	7.04722	9.38135	6.56412	7.16986	7.08924	8.63465	9.67249	11.4831	9.55325	13.0471	9.05335	9.81764	14.2504	10.5948	10.1053	12.4055	10.8187	9.09989	5.93591	10.0127	6.4109	6.77961	7.0448	6.71911	6.60185	6.43088
A08	mmu-miR-101a	0.755669	0.989995	1.60241	0.344869	0.338485	-0.15613	-0.758658	0.754924	1.86702	1.53627	0.986406	0.123757	0.585476	0.38691	0.103519	-0.609727	0.268786	0.177235	0.343276	0.392466	-0.0442735	-0.641613	-0.121844	0.0790435	-0.549243	0.212158	-0.264664	0.313493	-0.567336	-0.671092	0.269303	0.110111	0.618316	0.385565	-0.0820115
A09	mmu-miR-324-5p	5.20217	5.40014	5.92403	4.52959	4.68867	4.60881	4.02331	5.40454	6.13458	5.57673	5.33	4.36327	5.04793	4.18387	4.5897	3.96173	4.38528	4.15126	4.7638	4.28155	4.50378	3.9591	4.41747	4.35353	4.10519	4.20919	4.16628	4.50487	4.08788	4.0356	4.5256	4.73723	4.70005	4.93431	4.09473
A10	mmu-miR-220	10.6477	9.02278	8.68065	8.21058	8.25558	10.3701	11.0674	8.35778	9.3145	9.84247	14.6	8.33767	9.03967	9.82861	12.4764	13.378	10.6731	10.3851	14.4708	12.1662	12.9713	12.6721	11.3234	11.5664	13.1924	13.5736	11.0756	8.5952	10.3385	7.44509	9.02459	8.5299	7.98469	7.96309	9.00311
A11	mmu-miR-292-3p	12.1409	12.1055	11.9461	10.5421	11.2003	8.14554	9.1329	9.74509	10.2563	10.6982	9.19236	10.9681	10.814	9.72355	8.77303	8.7381	9.96128	9.17994	10.8793	9.05082	8.86615	9.00922	15.2432	11.3985	10.2	10.9926	9.70365	10.0303	11.4743	10.1341	10.8387	11.1032	10.7136	10.5898	10.3676
A12	mmu-miR-464	9.7164	8.96438	8.61939	8.72294	8.0762	12.6581	11.0508	8.29304	9.09334	8.81255	15.4461	8.49228	9.05019	8.94748	9.84871	10.688	13.1165	11.9987	13.5794	13.8915	13.3462	12.0744	13.4676	10.3935	12.2727	12.3987	13.1246	8.07891	12.66	7.03859	8.76479	8.36176	7.25897	7.23055	8.29445
A13	mmu-miR-676	6.859	6.89309	6.41862	6.25465	5.82882	6.66726	6.21842	6.5017	7.49876	6.90441	7.12597	6.11523	7.48399	5.90682	6.04034	6.67565	6.64994	6.42174	6.74763	6.32723	6.29203	6.32494	7.26404	6.22558	6.30094	6.47494	5.41474	6.55621	6.41451	5.87874	6.64484	6.55423	5.97995	6.61356	6.9588
A14	mmu-miR-194	-4.16899	-4.66028	-3.57163	-5.5414	-6.01815	-5.8996	-5.71023	-4.87228	-3.06398	-3.66963	-4.7745	-4.80494	-4.58168	-5.45569	-5.8694	-5.6373	-5.07875	-5.46825	-4.45902	-5.5199	-5.32969	-5.84439	-4.63871	-5.18256	-5.32983	-5.15385	-6.10834	-5.8097	-5.78054	-6.22073	-5.11269	-5.39866	-5.9735	-5.69854	-5.23323
A15	mmu-miR-449a	12.6545	14.1327	12.3492	10.5413	12.5395	11.2361	10.1884	11.6885	11.8676	13.1855	10.873	12.0974	11.3484	10.6355	9.92662	9.40662	11.395	9.89815	11.5062	10.0866	11.5594	11.6781	-22.2013	9.03269	9.28435	10.7659	9.16941	11.7884	12.4974	11.6645	11.5787	11.228	11.6991	11.6174	8.86678
A16	mmu-miR-712	6.55801	5.97947	5.64374	4.86448	4.55022	4.95372	4.77307	5.13005	5.8164	5.9772	5.09275	5.74456	5.82495	5.58796	2.98399	4.74713	5.53386	4.83216	5.44077	4.82139	5.01976	4.40155	5.82783	5.24941	4.42934	5.37025	4.04884	4.4747	4.49415	4.48262	5.02817	4.8135	4.7516	4.17056	4.16126
A17	mmu-miR-34b-5p	6.38564	6.52025	5.76224	5.67429	5.95394	6.55725	6.23053	5.43646	5.71516	5.12839	4.55962	4.12638	3.94452	3.85836	3.97494	2.75712	4.71531	3.07718	3.4513	3.09763	3.21147	2.91286	3.64916	3.15029	3.38133	3.83651	3.55658	4.47582	3.60719	3.53834	4.33774	5.63639	5.76854	5.77696	4.77453
A18	mmu-miR-297b-3p	10.904	9.76693	9.1729	9.38829	7.85408	10.6844	9.58974	7.77119	10.4893	11.588	9.76784	9.41984	10.0587	9.73977	6.37087	11.2516	10.1205	10.3199	10.1571	10.2136	10.3675	8.84551	11.0239	11.1684	9.54783	10.682	9.0562	7.98507	9.54726	8.19079	8.40569	8.83383	8.03257	8.52235	9.33548
A19	mmu-miR-470	11.6142	12.2232	11.6103	11.6214	11.2277	9.6363	9.69643	12.9351	12.8757	11.9626	12.4801	12.0314	12.104	10.8469	10.6818	9.95761	11.7993	11.8479	12.6078	11.2738	13.58	11.0079	10.9775	12.02	11.5716	11.4673	10.9355	10.9563	13.4352	11.4574	11.2098	11.0032	10.9602	11.1725	12.4003
A20	mmu-miR-184	8.59187	10.2972	9.6833	9.12647	8.07368	7.79061	8.26417	8.67618	10.8828	10.0245	9.77376	9.49748	9.8693	10.1142	7.99897	9.10988	9.3963	8.80776	9.55885	8.92301	9.56876	8.63761	10.0412	8.43183	9.10903	9.31923	8.99392	8.64315	9.09474	8.21239	9.0385	8.2553	7.81217	8.50676	7.13458
A21	mmu-miR-193b	7.6318	7.19644	7.25596	6.41462	6.40257	7.67256	6.59502	6.76925	7.98695	7.40175	8.04447	6.73702	6.83016	7.49591	7.35289	7.15148	7.54607	8.07273	8.42859	8.32286	7.78308	7.60284	7.83209	7.33432	7.41386	7.77408	7.25118	6.40748	6.56048	6.60117	6.78924	6.77775	7.76294	6.75504	6.4823
A22	mmu-miR-431	7.7318	7.04213	6.97144	6.81616	6.22828	9.65526	8.74984	6.49512	7.52878	7.92832	8.88533	6.94781	7.17845	6.63691	7.11483	10.1368	9.16323	9.61047	9.2694	9.25833	8.56543	8.2614	8.24966	8.77919	8.93392	8.5128	8.10105	6.03472	6.1864	6.18062	6.53698	6.41861	5.93509	5.90189	6.46816
A23	mmu-miR-483*	10.7992	10.5057	12.4727	12.4118	11.0187	10.6707	9.38829	11.5609	13.8861	14.1569	11.917	11.11	11.0885	15.3769	12.1074	9.44345	12.5761	11.1849	10.2111	10.0857	11.4809	12.1635	10.7879	10.9519	12.3863	12.0862	9.75494	10.5619	11.6446	9.59038	13.4362	10.3431	13.636	11.1264	11.7122
A24	mmu-miR-449c	9.02313	8.36104	8.10136	7.32501	6.61185	6.71958	6.68171	7.81009	8.11538	8.51627	8.03082	7.46164	8.646	8.09863	5.79718	6.89184	7.18412	6.40087	7.02352	6.94929	6.77427	6.17421	6.78506	6.49337	6.52428	6.03598	8.13397	6.7958	7.39687	6.93447	7.46789	7.10055	7.05172	6.8844	8.13065
B01	mmu-miR-149	8.81101	7.92353	7.42907	7.69842	6.84224	9.40748	12.4541	7.01015	8.00292	7.72492	11.7904	7.58469	7.39004	7.08509	8.50384	11.7814	10.2763	11.1088	10.5512	10.6267	11.2297	10.3925	10.3477	10.5401	9.66075	10.1036	9.08846	6.91096	7.16189	7.26422	7.93788	8.69799	7.23352	7.1109	7.70406
B02	mmu-miR-215	5.618	5.29105	6.46508	3.55314	3.07369	3.06879	3.66763	4.958	7.6177	6.6491	4.59896	5.00558	5.21984	3.52478	3.67336	3.87276	4.52238	3.91783	4.82176	4.18809	4.58697	3.59004	4.02671	4.23666	3.70818	3.97473	3.24754	3.80295	2.738	3.4486	4.62431	4.20547	3.40825	3.99872	4.44205
B03	mmu-miR-191	0.542223	0.134995	0.668629	-0.385909	-0.694732	-0.712035	-0.97167	-0.249745	1.05656	0.803732	0.342716	-0.060002	0.488003	-0.364059	-1.29578	-0.907553	-0.370787	-0.586208	0.00337275	-0.943269	-0.688516	-1.16885	-0.425006	-0.809039	-0.657489	-0.836602	-1.82614	-0.497607	-0.836446	-1.08833	-0.318898	-0.326813	-0.723822	-0.203615	-0.4194
B04	mmu-miR-331-5p	12.0267	11.1685	10.9406	10.9266	9.90087	10.4481	8.67131	9.92884	11.3623	11.5543	12.0593	9.39275	11.54	9.43016	9.83537	9.17182	10.1329	10.2898	9.87438	9.51117	11.4977	9.49968	9.78095	11.1183	9.69339	9.78571	9.44753	11.3372	10.129	9.57213	9.65668	10.4384	9.99152	10.6146	10.4262
B05	mmu-miR-200b*	9.80637	7.30538	9.56648	8.88326	8.55319	7.74418	7.63387	8.69024	9.66686	9.31595	9.91529	8.33038	9.3818	8.76839	7.12739	7.54785	8.35686	7.56967	9.47336	8.12961	7.97918	7.47082	8.61718	7.39034	7.46395	7.73935	7.15351	8.64721	7.94082	8.15374	8.95354	8.74292	7.68216	8.78955	8.43197
B06	mmu-miR-92a	0.166341	-0.0575597	-0.259819	-0.577597	-0.841969	-0.879395	-0.593918	-0.85594	0.0107288	-0.0945935	-0.0995258	-0.672104	-0.197164	-1.29689	-1.55691	-1.39255	-1.05643	-1.17973	-0.522662	-1.42921	-1.26463	-1.58628	-0.956606	-1.10709	-1.14994	-1.40365	-1.88956	-0.56059	-0.725993	-1.29545	-0.084443	-0.156435	-1.13391	-0.324419	0.0138925
B07	mmu-miR-770-3p	10.1471	9.24524	9.20475	7.94668	7.00557	6.36637	6.63046	8.60325	9.43925	9.38979	8.49788	8.88112	8.47831	8.74742	5.69624	7.55708	7.25574	6.63644	7.52827	7.53831	7.18672	6.51517	7.34389	7.36429	7.40971	6.87467	6.15773	7.91955	8.52417	8.05351	8.38516	8.95103	7.78581	7.67287	8.02413
B08	mmu-miR-326	4.23519	4.14905	4.86031	4.21192	3.7676	3.89955	3.18956	3.95607	4.76136	4.79605	4.50045	3.95896	4.34852	3.89781	3.38852	3.45903	3.83983	4.18482	4.31596	3.91305	3.61257	3.67743	3.75719	3.61871	3.49348	3.51812	2.96179	4.03767	3.93889	3.30969	3.73082	3.3921	3.69853	3.88144	4.06713
B09	mmu-miR-210	6.78953	6.80563	6.67899	6.30303	6.61975	6.38151	6.37692	6.99475	6.69186	6.66346	7.22475	6.45157	6.82487	6.2334	5.48655	5.45371	6.33353	6.29678	6.78646	5.99941	6.16758	5.87298	5.80655	6.05191	5.82031	6.3206	6.64398	6.46084	6.08876	6.03945	6.7939	6.89351	6.38784	6.99311	3.34382
B10	mmu-miR-216a	13.5348	11.9152	11.3969	10.9668	9.96293	11.0875	11.8712	10.9066	13.2746	12.945	11.6725	10.8265	17.5542	10.7548	10.6482	11.4745	11.9341	12.9276	11.8409	10.3883	9.80888	8.19404	11.3698	11.9392	13.9861	11.5386	11.5306	10.6453	9.77067	10.1806	11.7445	11.6648	11.046	10.491	11.8452
B11	mmu-miR-125a-5p	1.34341	1.00934	1.91625	1.14895	0.556564	1.55263	0.911224	0.996749	1.97326	1.87213	2.1224	1.37384	1.44245	1.2696	0.381926	0.925027	1.08889	1.19774	1.45293	0.916228	1.01818	0.728663	1.43435	1.05221	0.833137	0.828092	0.069913	1.51966	1.12067	0.626435	1.17826	1.18925	0.683918	1.09299	1.06277
B12	mmu-miR-126-5p	-1.42859	-2.12012	-1.27857	-2.69386	-3.64626	-3.56433	-3.25568	-2.20173	-0.613582	-1.1439	-3.00067	-2.50975	-2.37804	-3.15921	-3.47967	-3.30005	-2.95266	-3.10901	-2.17619	-3.09441	-2.89908	-3.67725	-2.83179	-3.27213	-3.20611	-3.05179	-3.96176	-3.3681	-3.08773	-3.39054	-2.44747	-2.45746	-3.17537	-3.28457	-2.97119
B13	mmu-miR-376c	11.0641	9.73432	11.6662	9.6941	10.0082	9.17719	8.44948	9.87002	11.7375	11.4102	10.3554	10.1505	10.8381	9.48257	7.82545	9.38521	10.0402	10.5704	11.2919	9.85808	8.9262	9.4423	8.5732	8.89853	10.4597	8.9118	8.09362	8.17325	9.1729	10.114	9.51767	10.8654	9.85988	9.76308	7.59441
B14	mmu-miR-466g	9.08222	7.50028	9.46713	7.93609	7.90718	4.38622	6.44338	9.10233	9.01875	8.398	7.27617	9.21981	6.30641	7.05826	7.49382	7.71016	8.166	7.84234	9.10246	6.45045	8.4288	7.07753	7.19676	7.40379	8.1335	6.85114	6.72507	6.93846	8.15982	7.66947	7.40369	7.68519	7.7053	7.3526	8.45332
B15	mmu-miR-138	8.22146	7.45548	7.15299	6.23554	6.46149	5.62996	5.88934	6.47116	7.7557	7.08437	6.57573	6.60014	7.15129	6.55915	5.04474	5.72668	6.13299	5.90926	6.70401	6.34198	6.17838	5.4152	5.52563	5.70745	5.09444	5.79849	4.83055	6.34967	6.01177	5.79934	7.00237	6.2639	5.69812	5.53103	6.84172
B16	mmu-miR-346	10.3829	9.69831	10.9884	8.66266	8.33638	6.46396	8.82116	9.44685	9.4976	9.65622	8.85888	9.41268	9.99026	9.0691	9.28803	8.0959	9.18357	8.3847	8.55961	8.5017	8.95806	8.22571	7.94739	10.1078	10.2191	7.69438	7.54282	9.60191	9.00379	8.92092	9.21855	8.83658	9.07648	9.50264	7.76054
B17	mmu-miR-505	6.27879	5.82039	6.58947	5.18848	4.9949	4.57613	4.48844	5.52709	7.18062	6.86986	5.37932	5.63191	5.81352	4.8558	4.3327	4.4561	5.22245	4.78284	5.99809	4.91962	5.12083	4.4692	4.98245	4.50234	5.38956	4.92337	3.82717	4.50825	4.81205	4.59161	5.36449	5.5462	4.6618	5.12946	5.46713
B18	mmu-miR-18a	3.37591	3.35111	3.37936	2.76478	2.64113	2.67884	2.25181	2.65203	3.98671	3.52947	3.08559	2.82555	3.06983	1.95914	2.51048	1.93111	2.82966	2.2921	2.87386	1.9522	2.37473	1.77144	2.08043	2.23113	2.18535	2.17725	1.61571	2.58195	1.87063	1.91311	2.68238	2.66122	2.28524	2.69757	1.20612
B19	mmu-miR-665	6.10582	7.03714	6.36644	5.70689	5.02512	6.37113	7.07395	5.95714	6.29907	6.22053	5.62432	5.94837	5.92287	5.84382	4.93808	5.66214	8.69563	6.92108	7.68454	7.58447	7.24961	6.39384	6.52165	7.73041	6.83375	7.02199	6.08375	5.59516	5.59754	5.27729	5.80078	5.60292	5.14977	5.48389	5.96565
B20	mmu-miR-345-3p	11.2771	11.1358	10.9998	10.755	10.4553	8.59216	7.9685	11.9844	10.8814	12.1806	12.539	10.6367	10.9867	9.28264	11.2606	8.36449	9.32779	10.0881	11.0928	9.00739	9.50579	8.35378	9.39206	11.1299	10.17	10.0795	8.21579	10.8163	10.8771	9.8503	10.1795	9.8084	10.4333	9.43988	11.5933
B21	mmu-miR-290-5p	13.1923	15.0878	14.0542	14.6466	12.8227	10.4282	10.9001	13.7859	16.1602	14.967	13.1108	12.1055	13.2596	14.6951	14.0046	11.0432	13.7548	13.2616	12.2052	10.9339	12.9909	11.9255	11.6746	10.3145	12.7179	11.346	9.92345	14.1147	12.4345	13.6747	10.3983	15.8521	11.8026	11.8746	15.3907
B22	mmu-let-7f	-3.50693	-3.86919	-2.95191	-5.26133	-5.20895	-5.39862	-5.34346	-4.21576	-2.34366	-2.70527	-4.10272	-4.55287	-3.63943	-5.13894	-5.60373	-5.05322	-4.58756	-4.97196	-4.02358	-5.1035	-4.85167	-5.37368	-4.52941	-5.03579	-4.98938	-4.76601	-3.16246	-5.46395	-5.31243	-5.7726	-4.66171	-5.02698	-5.64518	-4.81993	-5.11971
B23	mmu-miR-370	9.71386	9.21487	8.80346	8.51867	7.24429	9.2121	9.69113	8.23237	9.91778	9.13752	9.19717	8.50285	8.70804	8.18339	7.79626	8.62972	8.69258	9.0426	9.28216	9.01517	8.08916	9.04318	8.97024	8.91741	9.01201	10.0451	8.54178	7.64818	7.65057	7.93287	8.50362	8.94869	7.84259	7.72785	7.86538
B24	mmu-miR-134	13.2889	10.5788	12.5573	10.3268	11.0726	11.3157	9.22841	11.0443	11.9302	11.747	10.5693	12.578	11.2658	9.1696	8.88106	8.46662	10.8052	9.79158	10.2908	9.33164	10.1647	8.77409	9.76766	11.2273	8.92307	9.35254	9.47237	9.87986	10.0543	10.2595	10.4389	10.5609	11.4596	11.4046	9.47902
C01	mmu-miR-216b	13.1506	11.7777	11.3037	11.2352	10.2018	8.80935	9.75507	10.3021	12.6438	11.5786	9.93505	12.2676	12.437	13.6124	10.0213	12.9993	11.7771	11.436	12.7352	12.1042	11.9051	11.581	9.91842	11.0163	12.9223	12.4558	10.0236	10.8794	11.458	10.4911	12.0291	10.3553	11.1293	11.4762	10.7695
C02	mmu-miR-362-3p	4.14217	5.1004	5.33283	3.47481	3.64858	4.24686	3.62821	4.52933	5.85528	5.35706	4.31905	3.46002	3.49459	3.36074	3.26575	2.95724	3.85222	4.00364	4.54185	4.28275	4.09204	3.41142	3.99185	4.0279	3.64438	4.20058	3.93761	3.71374	2.82721	2.65083	3.71905	3.42134	3.45151	3.36055	2.74012
C03	mmu-miR-434-5p	8.15541	8.09666	8.01886	7.21081	6.79734	8.34838	8.38508	7.12933	9.91815	8.44044	8.04517	7.29957	7.71178	7.37478	7.57168	9.70773	12.1909	9.75587	10.2268	9.90694	9.92487	8.99228	8.78274	8.37359	12.2197	8.10003	7.5206	6.27872	6.93261	7.75831	7.31321	9.03951	7.22835	7.1344	7.8999
C04	mmu-miR-342-3p	2.53698	2.86818	2.87181	2.33351	2.34352	2.51126	2.42871	2.66935	3.79547	3.79618	3.15219	2.89457	3.21327	2.9155	2.62719	2.87334	2.82056	3.03328	3.76665	2.61748	3.17132	2.73583	3.38118	3.21702	3.14114	2.39772	2.19901	2.77432	2.50638	1.7768	2.66382	1.80963	1.8681	2.29899	2.46887
C05	mmu-miR-760	8.3684	7.77358	7.12071	6.64106	6.33089	8.37659	9.43219	6.2349	7.9471	6.89437	9.31053	6.93718	6.93319	7.02346	7.0925	7.88448	8.83248	8.38421	9.37286	7.71103	9.26548	9.14429	9.1275	8.04621	8.58835	9.17199	7.49901	6.24485	6.26069	6.93135	7.37324	7.39057	6.70371	6.72497	4.74694
C06	mmu-miR-125b-5p	-0.581232	-1.48027	-0.523374	-1.39383	-2.14246	-1.74996	-1.89458	-1.62986	-0.412578	-0.405476	-0.634291	-1.23212	-0.873362	-1.28666	-2.36473	-1.99777	-1.25375	-1.33941	-0.968244	-1.8089	-1.50395	-2.14197	-1.31283	-1.7694	-1.53584	-1.87169	-2.62831	-1.2432	-1.66639	-2.11604	-1.06341	-1.42825	-1.64343	-1.48608	-1.28275
C07	mmu-miR-874	6.35315	6.10812	6.33442	5.36409	5.37102	4.95858	5.6109	5.54849	6.61554	6.05619	5.83821	5.73589	6.29755	5.28602	4.70519	4.7028	5.11534	5.15959	5.42606	4.7805	4.99747	5.08284	5.1777	5.33236	5.09283	5.02868	4.36827	5.42208	6.05846	4.70275	6.11508	5.83762	4.66444	5.36097	5.51545
C08	mmu-miR-672	11.5197	11.2252	11.1369	9.35561	9.69576	9.37318	10.4075	9.93484	10.175	10.2349	10.072	9.1379	10.1309	9.8541	7.65648	8.40483	8.5155	8.24643	9.50785	7.75882	8.57042	7.44859	9.28551	9.30911	8.67239	9.51933	8.79165	9.13268	9.52435	9.48628	9.32399	10.2418	8.40896	10.1784	8.37171
C09	mmu-miR-382	9.9269	8.88081	9.41656	9.29425	9.22014	8.66049	8.15038	8.90233	9.95272	10.1827	9.40637	8.57661	10.5845	9.0588	7.05591	8.79339	8.87667	9.74836	10.0747	9.33912	8.48787	8.21799	8.05217	8.61714	9.60197	7.83697	7.80502	8.26544	8.67402	9.12761	8.77574	9.66866	9.02611	9.08964	7.65629
C10	mmu-miR-486	6.85253	6.22127	6.34204	6.96152	5.82845	6.09846	6.74029	5.3853	6.30404	6.6584	6.20126	5.49808	5.16595	5.83919	5.26775	6.82272	6.6683	6.03563	6.37301	5.25919	6.01745	5.79809	5.69816	6.886	6.29835	4.79758	4.46007	6.11471	6.02311	5.1538	6.61471	5.75087	5.76976	5.5821	7.27977
C11	mmu-miR-872	4.48833	3.8996	4.82385	2.83468	2.48782	3.1591	3.422	3.55037	5.58259	5.01488	3.80567	3.53112	3.86907	2.87655	3.00487	3.68804	4.05507	3.9693	4.99018	3.74342	3.86435	3.5018	4.05235	3.95981	3.89328	3.99763	3.10718	2.29187	2.56143	2.23936	2.95535	3.05365	2.40565	2.87504	2.46299
C12	mmu-miR-484	5.13241	5.5151	5.16761	4.91417	4.86005	4.5126	4.26543	4.52106	5.30214	5.08021	4.78837	4.28825	4.34387	4.28081	3.80253	3.35079	4.4115	3.94795	4.46158	3.90369	4.27342	3.81183	3.93309	3.92511	3.99049	3.9283	3.63126	4.70159	4.44894	3.78515	4.81596	4.57613	4.80083	4.62245	4.58882
C13	mmu-miR-139-3p	7.53246	7.23229	7.30337	5.51837	5.48599	6.62616	6.28267	7.18682	7.94028	8.09755	7.47805	6.89668	6.17481	7.89247	5.21328	7.38205	6.61965	6.64022	6.62704	6.32961	7.04905	6.65563	6.50385	6.93173	7.63882	6.74162	5.90163	6.33162	6.4151	6.1839	6.29673	6.68561	6.97138	5.49177	5.05951
C14	mmu-miR-688	11.7255	12.1356	13.0255	10.4572	10.0774	10.8621	10.1154	10.9021	10.8729	12.4478	10.0505	10.4754	11.2055	11.6886	9.18801	9.68784	14.0772	11.3306	14.306	12.5417	13.2763	10.6763	12.4621	12.0046	10.4201	10.0476	9.71061	10.9865	10.7177	9.14908	9.84742	10.4214	10.7565	11.0885	11.7988
C15	mmu-miR-122	-6.74648	-7.10575	-6.78283	-8.07842	-8.28135	-8.11637	-8.04347	-7.58318	-6.12564	-6.60085	-6.94822	-7.46439	-6.70283	-8.13619	-8.38877	-8.04519	-7.53791	-7.82779	-6.97606	-7.97333	-7.75178	-8.33973	-3.29108	-7.79748	-7.69835	-7.60167	-8.66009	-8.26156	-8.07527	-8.50156	-7.62766	-7.8427	-8.46515	-7.72709	-8.11554
C16	mmu-miR-710	10.7986	10.9916	10.8314	9.73575	8.94001	12.0798	12.422	9.74666	10.3033	11.1004	12.3078	10.6709	10.6404	11.618	10.2654	12.3576	13.3981	11.9311	13.5102	13.0291	13.0313	12.5513	12.543	12.9572	11.0766	13.1294	11.8842	9.02434	9.0265	9.20446	9.85441	9.2718	9.67389	9.50941	10.9727
C17	mmu-miR-455	4.22697	3.74251	4.53589	3.78967	3.85846	4.31548	2.32097	3.1345	4.13381	3.83219	5.30564	3.67199	4.85624	3.81476	3.4585	3.68772	4.5493	4.27122	4.52055	3.53995	3.73087	3.57218	5.4375	4.48086	4.49501	3.90844	3.28543	4.53083	3.97639	3.7856	4.76674	4.40737	3.43641	4.75136	5.10907
C18	mmu-miR-880	11.4732	11.6383	10.2576	9.66646	9.17986	10.9515	12.6809	9.84666	10.6085	11.3372	11.571	11.0063	11.0676	12.7848	10.4978	11.8492	14.304	14.2412	15.6378	14.4174	13.9742	12.9456	12.5077	13.7998	12.7177	12.7496	11.5763	9.6923	11.3488	9.65529	9.67844	9.09721	9.48218	9.92469	10.0872
C19	mmu-miR-485	10.3145	9.34637	7.64651	8.4347	7.71779	8.90537	9.01892	6.76114	9.59371	8.68891	10.0882	9.00722	8.88947	8.23213	8.98027	8.89105	10.4053	10.1361	11.0488	9.61812	9.55126	8.47829	10.1365	9.55205	10.2297	10.4299	8.9622	7.11463	7.77084	6.78341	8.97046	7.66709	7.84421	8.2838	9.20775
C20	mmu-miR-146a	-0.442611	0.516945	0.35251	-1.60622	-0.999228	-1.05427	-1.33465	0.178793	1.49637	1.2585	0.101594	0.334727	0.622235	-0.0695483	-1.13659	-0.241038	-0.948436	-1.29899	-0.0998933	-0.438734	-0.133341	-1.66963	-0.227756	-0.216098	0.143466	-1.00279	-1.07325	-0.759944	-0.714505	-1.30105	-0.616422	-0.937287	-1.28705	-0.737016	-0.618781
C21	mmu-miR-489	7.66359	7.29543	5.59642	6.4529	5.79712	9.20263	9.396	5.96353	7.32869	6.74661	9.35326	6.60146	6.53399	6.2368	8.40931	9.02352	9.8701	10.3528	11.1334	10.1879	10.5746	9.53731	9.27727	9.97546	9.80772	9.31058	9.69826	5.4143	5.94792	6.46906	6.64466	6.85006	5.51722	5.756	6.88486
C22	mmu-miR-21	-4.44588	-4.58859	-3.2991	-5.55179	-5.69118	-5.79603	-5.9325	-4.86444	-3.04123	-3.21773	-5.1587	-4.5285	-4.58438	-5.1761	-6.52484	-5.87728	-5.34195	-5.47661	-4.40943	-5.51875	-5.42966	-6.01779	-5.13674	-5.2563	-5.45588	-5.20211	-6.36952	-5.96369	-5.64469	-6.09649	-5.26928	-5.43004	-6.18046	-5.68623	-6.60254
C23	mmu-miR-196b	9.67234	9.21575	8.87076	8.21416	8.54892	10.4066	10.2196	8.13885	9.01942	8.59734	9.64655	9.20185	9.30749	8.91176	9.23136	9.72816	12.9521	8.95262	11.598	9.32141	8.25905	8.04745	9.99146	10.9544	11.2013	9.92504	8.08039	8.46786	9.50408	7.789	8.76785	8.56719	8.76787	8.68682	8.17466
C24	mmu-miR-137	4.73635	4.71917	6.0469	3.18738	3.00954	3.06261	2.81873	4.30633	6.02191	5.72157	3.85586	4.4642	4.29434	3.619	2.74799	3.30477	3.72657	3.51116	4.55525	3.50449	3.42903	3.22838	3.8193	3.71885	3.51493	3.84158	2.83552	3.20153	3.09187	2.98941	3.62098	3.45106	3.91648	3.35686	3.78115
D01	mmu-miR-377	9.17072	10.3437	10.2465	10.2165	9.77515	11.4774	13.7578	9.31081	9.21698	9.38924	11.308	9.57495	9.34587	8.42841	10.0633	10.2715	11.374	12.2846	11.9307	11.0944	11.443	10.853	8.38814	10.6432	10.8221	10.4088	10.302	9.72682	8.62524	9.36914	9.90537	11.363	9.61623	9.56629	8.44505
D02	mmu-miR-654-5p	15.3284	14.7064	13.8934	11.8183	9.93088	10.5506	10.5878	11.422	16.2532	13.524	12.7688	14.8547	13.6318	11.7099	10.3714	13.2938	11.4331	13.6685	11.3198	11.3713	12.567	12.3817	12.0108	10.9982	11.6437	12.0079	10.6859	12.1116	13.0818	11.7687	11.3552	11.7227	11.295	11.5078	13.2062
D03	mmu-miR-677	7.88918	7.45458	8.13804	7.0859	7.50785	6.68184	6.97232	7.73975	8.37366	8.43335	5.72116	7.60824	7.10194	7.2852	4.39678	6.15417	6.95567	6.38114	6.12095	6.24536	5.7043	5.90658	5.80015	5.11191	6.01362	5.94637	5.46388	7.03635	7.51767	7.6306	7.01713	6.95943	6.62912	7.08316	7.76085
D04	mmu-miR-452	14.1836	14.4894	13.6846	14.1577	12.0992	9.0961	11.9926	13.2769	12.636	14.1625	10.9241	12.2618	12.1464	12.5149	9.98658	11.5002	11.2342	10.5758	13.5399	12.327	11.2596	10.8752	11.2409	11.4385	12.6422	11.1482	11.2007	13.0416	13.2353	11.6311	13.6851	10.8675	12.8951	12.2951	12.4352
D05	mmu-miR-671-3p	5.5941	6.06609	6.3496	5.05705	5.56878	4.43408	3.94786	5.39097	5.6628	5.22756	5.13858	5.79147	6.23187	5.13589	3.82162	3.98289	4.43987	4.03811	5.12917	4.38189	4.03212	3.36943	5.52888	4.99242	5.17781	4.1851	1.23426	5.33435	5.24172	5.32286	5.2542	5.88977	5.41962	5.45185	5.91337
D06	mmu-miR-219	5.14819	6.24877	6.63694	5.87788	6.56345	6.01604	5.12291	5.43221	6.67752	6.1088	6.40233	4.81055	5.59746	4.22995	4.92566	3.78685	5.40662	5.46165	5.52628	5.47302	4.91601	4.37509	4.6252	4.46818	4.47203	5.30763	4.71446	6.22384	4.63548	4.99171	5.7371	5.82495	6.22242	6.08125	5.70386
D07	mmu-miR-466d-3p	9.69974	9.54796	9.54923	7.80626	7.61864	8.4885	8.80864	8.76612	10.6114	10.4042	9.50552	8.77449	8.91083	8.62164	8.15894	8.67804	8.66557	9.17772	10.2342	8.00504	9.76634	8.74445	8.45145	8.84478	9.3868	9.23385	7.96556	8.3543	8.04797	7.77029	8.55559	8.84401	7.18473	8.50416	6.9096
D08	mmu-miR-224	7.96334	6.8682	7.77369	6.53004	5.4432	7.12989	6.27229	6.09426	7.77009	7.46616	6.86334	6.04635	7.10781	6.01232	5.80896	5.68243	7.55883	6.14046	7.31903	5.97971	6.53799	5.23079	6.74886	5.9642	5.73945	6.39979	5.48207	6.6683	5.93718	5.16622	6.86493	6.68285	5.69987	6.62978	3.88123
D09	mmu-miR-434-3p	9.26425	9.38938	9.95437	10.0605	9.34641	10.4948	10.1579	8.82817	9.92814	10.2371	10.4545	10.0653	10.0141	9.16871	8.45965	10.3407	11.6849	10.8548	10.6262	11.2272	9.52414	9.95895	8.56827	9.49421	11.4934	17.4583	9.1488	8.45361	8.76018	8.9617	9.27951	9.85015	9.61618	9.81122	9.92926
D10	mmu-miR-375	8.11254	6.59001	7.62494	6.52151	5.75677	6.41628	6.97015	7.15727	7.09682	7.75927	7.24393	6.71438	7.39929	5.48187	6.07723	6.30215	6.90162	6.01405	7.50184	6.70346	6.69369	4.40255	6.24014	6.18763	7.24799	6.3115	5.91064	6.69057	7.08392	6.08852	7.30387	6.67942	6.13688	5.77567	6.89243
D11	mmu-miR-302b	9.49793	9.38008	10.2517	8.62496	8.16445	5.72937	8.04428	8.4739	9.52305	9.25812	7.78325	9.69183	9.80424	9.37481	6.80955	8.92502	9.63739	7.32888	9.08071	9.15529	8.52923	8.26871	7.51035	9.2826	8.58025	10.8517	7.59709	8.65998	8.01108	8.28314	8.75311	8.36003	7.76259	8.13682	9.23216
D12	mmu-miR-652	2.08306	2.38179	2.11889	1.47138	1.58732	1.88042	1.65537	1.88177	2.9308	2.44888	2.67909	1.60185	2.38898	1.44898	1.90203	1.22704	1.79844	1.62927	2.07208	1.55967	1.71821	1.19842	1.72335	1.56615	1.47698	1.57744	1.29267	1.95223	1.43042	1.05841	2.01512	1.66417	1.34261	1.78749	1.44384
D13	mmu-miR-450a-3p	12.3204	11.5196	10.8745	10.9295	10.6455	12.8796	12.69	10.7692	11.5693	11.5242	13.8134	10.4139	10.726	10.5753	10.0556	12.7469	13.4723	12.6232	12.9604	11.6552	12.9668	12.4271	11.7752	12.8821	12.6666	13.0195	11.6487	10.6182	12.4259	9.85742	11.8041	12.7656	11.7349	10.9783	10.9844
D14	mmu-miR-330	8.61853	8.34082	8.26296	7.27029	7.06462	6.83008	7.33544	7.39883	8.92352	8.49704	8.1054	6.9667	7.98937	6.59378	6.36353	6.62058	7.29151	6.88507	7.60341	7.3828	7.62141	6.75602	7.45817	7.4989	7.55312	7.4262	7.05522	6.8855	6.85506	6.66824	7.76378	7.19391	6.67146	7.49091	7.11524
D15	mmu-miR-495	11.208	10.8317	11.596	10.6803	10.2931	10.1553	10.3672	11.0379	11.5549	11.1555	12.1981	11.0415	11.1588	11.8772	10.7175	10.5995	12.1327	11.2736	11.7886	10.7572	10.5367	11.0879	9.68227	10.9022	11.6364	10.9635	9.81811	9.79454	10.3601	10.6035	11.1277	12.3513	11.3715	10.4229	9.63822
D16	mmu-miR-667	9.70802	9.10459	8.47847	8.32941	7.13031	7.66958	7.67228	8.19294	9.1776	9.67565	9.46491	8.15922	8.67005	7.91205	7.73589	7.06911	8.9393	9.49524	9.93563	8.67255	8.39034	8.60011	9.23903	8.89835	8.49414	7.39836	7.65757	7.86695	9.36883	10.0059	7.78492	7.6258	7.67956	8.01017	8.11795
D17	mmu-miR-341	6.53106	6.11305	5.79216	5.41514	5.3981	4.58138	5.18483	5.05995	6.04478	6.15305	5.71928	5.30622	5.54847	5.29311	4.1654	4.2455	4.22527	4.89486	5.35845	4.5061	4.63077	4.07337	4.73633	3.95344	6.76866	5.03837	3.74505	5.00079	5.16306	4.69238	5.47073	5.72723	5.52412	5.46259	5.93171
D18	mmu-miR-541	10.5037	11.1597	10.3761	9.91132	9.91928	11.474	9.67898	10.278	10.4881	9.66751	10.8043	10.2771	10.2948	8.62844	8.07977	9.79938	12.9394	10.1374	11.6243	10.65	11.3985	9.65987	8.44755	9.60959	10.5333	8.57087	9.19207	8.85617	8.10675	10.2957	9.05323	9.95267	9.11647	11.5968	8.8199
D19	mmu-miR-30d	0.290813	-0.118839	0.523655	-0.541229	-0.946726	-1.02613	-0.98715	-0.340067	0.744984	0.660114	-0.17239	-0.194419	0.231985	-0.551886	-1.25662	-0.909094	-0.523187	-0.659088	0.00472675	-0.907608	-0.704801	-0.979753	-0.54634	-0.861134	-0.676501	-0.752236	-1.55314	-0.914281	-0.970894	-1.27888	-0.436528	-0.56159	-0.879212	-0.709814	-0.475623
D20	mmu-miR-582-3p	10.2091	9.73979	9.67475	8.12729	7.73584	6.30116	7.57422	8.53864	10.8525	10.7489	10.4338	9.15612	10.0095	8.11566	9.61032	9.05689	9.9886	8.78987	9.98436	8.88639	8.34228	7.61811	9.7366	10.0933	9.28859	9.62433	8.64516	9.22249	9.09043	7.57341	9.41137	9.00867	7.40463	8.60739	9.43412
D21	mmu-let-7a	-1.95445	-2.25206	-1.78328	-3.4433	-3.3146	-3.53057	-3.46912	-2.5836	-0.853006	-1.21472	-1.8798	-2.97372	-1.55915	-3.13993	-4.15892	-3.66771	-3.24186	-3.59696	-2.97702	-3.59174	-3.5563	-4.05313	-3.42933	-3.59084	-3.48708	-3.33855	-4.41587	-3.48005	-3.57848	-3.78337	-3.02803	-3.04104	-3.65895	-2.30866	-3.25462
D22	mmu-miR-376a	11.7306	11.4928	12.3248	10.3728	10.165	10.1378	9.88842	12.7306	10.8295	12.0117	10.3923	13.6288	10.5304	9.44245	10.0873	10.4735	12.8891	10.0991	11.4017	10.1232	11.3447	10.7568	9.37879	15.3576	9.68015	9.54593	9.26791	11.0302	10.0616	11.6142	13.2494	11.1322	11.1239	12.1778	10.8977
D23	mmu-miR-34b-3p	8.38542	8.12645	7.62004	9.15758	8.57131	8.42766	8.62581	7.61863	8.28332	8.17606	9.40063	9.0562	8.67586	9.23404	7.27808	7.9422	9.93006	8.80123	8.77819	8.21007	8.70196	8.70253	7.80089	8.10898	7.99538	9.16882	6.8927	8.39402	7.88677	8.14466	9.03989	9.28186	8.27566	8.58826	8.98907
D24	mmu-miR-21*	10.1001	10.2129	9.62025	8.52409	8.56483	7.89583	6.5266	8.91102	10.521	10.7953	10.3958	9.22143	9.16921	7.86079	8.03304	7.90556	8.55867	8.34058	7.99551	8.14255	8.32969	7.69877	8.65016	7.7151	7.80635	9.5153	6.65715	9.28827	8.72849	8.86654	8.81877	8.87039	9.39912	8.69107	9.64475
E01	mmu-miR-487b	12.1375	11.9927	11.5326	10.9823	11.1394	11.0066	11.7423	10.7476	11.1006	10.4806	12.6525	10.6924	11.0725	10.9902	8.56142	9.27166	13.0724	13.8289	10.9181	9.7681	10.1867	8.90979	10.361	10.8191	10.1308	9.83202	9.51019	9.8915	10.4279	13.7627	10.8295	11.5762	9.58841	12.3768	10.9829
E02	mmu-miR-22	-3.38649	-2.43223	-2.81065	-3.99999	-3.37816	-3.15404	-3.52018	-2.93457	-2.66805	-3.32807	-22.1104	-4.63395	-3.64201	-4.67279	-4.04415	-4.27115	-3.77226	-4.64432	-4.22625	-3.95897	-3.84703	-4.08532	-4.24554	-4.06111	-4.34277	-3.7378	-3.80352	-3.77825	-4.48888	-4.30769	-3.2829	-3.22158	-3.87263	-3.6979	-3.75514
E03	mmu-miR-721	16.1007	15.4723	14.5678	14.8128	16.1637	13.0374	13.789	13.6668	16.5967	14.0371	-22.1104	15.3659	15.9614	15.9965	13.4414	14.2699	13.3703	15.2615	15.9547	14.697	14.5819	13.8337	14.1751	14.85	14.4818	13.9053	14.3185	16.1427	15.5833	15.7663	16.406	17.8085	15.8924	15.5977	16.104
E04	mmu-miR-504	12.6416	13.3305	11.7374	10.9331	11.011	9.406	10.4056	10.1155	12.3157	12.6674	10.5187	11.7685	12.9843	11.6642	9.83674	11.2031	13.96	10.2304	13.4031	11.7866	10.7305	9.91512	12.2535	11.1818	12.7796	13.1822	11.614	10.2544	10.3158	10.5563	10.6913	9.79559	11.5993	10.0377	10.3173
E05	mmu-miR-200a	3.99948	1.90985	4.46008	2.70693	2.6117	3.58319	3.70538	3.50943	5.34085	4.59791	3.7145	2.56653	3.86244	2.8829	3.13751	3.21722	4.14362	4.01848	4.74515	3.76799	3.81646	3.07955	3.75455	3.08102	2.9726	3.89347	3.07673	2.3034	2.14816	1.41527	2.7342	3.35525	2.09081	2.77516	2.56042
E06	mmu-miR-378	-0.696497	-0.984962	-0.567084	-0.954733	-0.980374	-1.3162	-1.39729	-1.1123	-0.190868	-0.433318	-0.324359	-1.0351	-0.550396	-1.42472	-1.71495	-1.76135	-1.24157	-1.36811	-0.721477	-1.5497	-1.48285	-2.04195	-1.2952	-1.49351	-1.66907	-1.58401	-2.26471	-0.998078	-1.54379	-1.84525	-0.731567	-0.807827	-1.07233	-0.690868	0.0313915
E07	mmu-miR-29c	-1.6075	-1.20692	-1.0832	-2.79136	-2.73474	-1.88748	-1.69624	-1.48694	-0.215597	-1.20796	-1.8957	-2.68067	-2.45999	-3.1931	-2.47663	-2.70478	-2.16634	-2.32147	-1.94984	-2.30045	-1.89313	-2.49076	-2.34942	-2.23623	-2.28767	-1.92691	-2.14739	-2.85689	-2.99308	-3.2925	-1.89764	-1.69486	-2.90181	-2.60661	-2.57257
E08	mmu-miR-294*	14.5798	12.2422	11.8424	13.2271	9.66144	7.66492	8.81885	11.5865	12.3904	12.3616	13.0186	14.6197	11.3382	9.26296	10.3355	10.5391	10.3026	9.29995	10.9773	9.8974	9.2035	10.069	9.24566	9.06465	10.281	9.99549	8.95386	11.986	12.3595	10.6957	10.7716	9.60646	10.5556	11.7712	11.1723
E09	mmu-miR-467b*	11.2074	10.214	10.3722	9.53496	10.2617	7.07658	6.81448	6.9332	10.6192	11.4704	9.99955	10.2685	8.88584	11.9712	9.66846	10.2849	9.62728	8.99849	9.39618	9.31322	9.85088	8.98242	10.2848	10.6884	10.2963	9.9149	9.09262	9.88211	9.96263	7.9698	9.86221	10.4635	9.45597	10.7968	9.58441
E10	mmu-miR-340-3p	5.87467	5.38919	6.63848	4.10965	3.785	3.63028	3.45462	5.23126	6.91943	6.25956	4.70265	4.82472	5.10976	4.30537	3.46142	3.65434	4.43908	4.28189	5.22372	4.14431	4.43229	3.76286	4.6411	4.24983	4.5425	4.58944	3.58583	3.78844	3.9514	3.61378	4.40385	4.06735	3.56768	4.05236	4.00195
E11	mmu-miR-673-5p	11.5589	11.2456	11.116	10.8581	9.98039	7.59378	8.56888	10.4841	12.7261	10.9651	8.57815	10.7724	8.94454	11.5484	8.76501	9.44311	9.18751	9.33966	9.89554	9.09457	9.95066	9.69183	9.76527	10.7597	9.30196	8.88199	8.305	10.9665	9.91655	9.32521	10.3658	9.67599	10.439	9.16464	11.7524
E12	mmu-miR-290-3p	11.4927	11.0345	10.7914	10.6	9.70019	6.72515	8.22798	10.5173	11.0317	11.3067	8.83697	8.76651	13.9264	11.075	7.83158	8.88526	9.53074	8.44042	9.719	8.03383	9.53235	8.40119	9.02371	9.72958	9.72184	9.14159	8.00611	9.76502	10.8646	8.25403	9.73649	10.3506	9.48335	10.5063	10.5599
E13	mmu-miR-448	13.6479	13.0176	11.2792	11.5107	10.4082	11.3791	10.9301	11.7314	13.5357	12.0173	11.9156	11.6322	12.806	10.6937	10.824	11.8639	13.2553	12.0995	12.0159	13.4635	13.0958	11.1982	10.8766	13.4946	14.0866	12.6916	11.8889	12.064	11.1648	12.5176	11.9419	10.9213	10.4001	12.7761	12.848
E14	mmu-miR-380-5p	11.8702	11.942	12.1482	9.09733	7.91411	8.92544	9.06157	10.3638	10.6642	10.1867	9.19309	9.90226	11.9203	9.94967	6.84901	8.05383	10.7006	9.89286	10.7647	9.91995	10.9125	8.88244	10.2983	11.3481	11.1384	10.875	9.15142	8.16968	10.0961	8.26355	8.9952	8.5754	8.93725	9.14368	10.23
E15	mmu-miR-744	6.62244	6.69431	7.16643	5.21699	4.7957	5.04783	4.76224	6.51746	6.78823	6.64758	5.97362	4.82876	5.00976	5.01911	4.97868	5.28179	5.32762	5.4308	5.46361	5.66797	5.14524	4.72116	5.8575	5.62624	5.61354	4.55751	4.8207	4.99523	4.76059	4.62213	5.09087	5.16297	4.91591	4.92775	5.42181
E16	mmu-miR-500	5.40587	5.91031	5.74422	5.67221	5.4632	6.32165	5.60924	5.56149	5.85658	5.63015	6.16319	5.09513	5.28944	5.34589	4.32539	5.01455	5.80859	5.85229	5.94601	6.11857	5.54873	5.47116	5.44266	5.73081	5.28762	5.37019	5.44113	5.47736	5.18338	4.73895	5.34448	5.24402	5.40725	4.98907	5.48094
E17	mmu-miR-155	7.0139	6.40876	6.44597	6.12569	5.52846	5.04276	5.87917	6.17255	8.02066	7.46089	7.17751	6.45946	7.39199	6.30476	5.64093	6.26909	5.89391	5.88365	6.63037	4.85941	6.17039	5.19585	6.64184	5.76583	5.78287	4.45227	4.87446	5.90338	5.26092	4.76855	6.18979	4.99723	5.23801	6.28458	4.8688
E18	mmu-miR-101b	-2.49969	-2.48119	-1.8716	-3.17347	-3.1169	-2.75321	-2.96208	-2.825	-1.45244	-1.87174	-2.18452	-3.12371	-2.72369	-3.54752	-3.0951	-3.6486	-2.55204	-2.86738	-2.37307	-2.8099	-2.97644	-3.41037	-3.03028	-3.09286	-3.20049	-2.86309	-3.47667	-3.48703	-3.99012	-4.04722	-3.1793	-3.21824	-3.13526	-3.2153	-3.37041
E19	mmu-miR-875-3p	10.0856	9.52502	8.31811	7.89642	8.21759	9.48016	10.0105	7.51666	10.2448	8.6631	10.8658	8.5039	9.5242	8.63575	9.21056	9.34208	13.1518	14.3741	12.2247	12.2949	12.5584	10.8921	11.9056	9.70657	14.1801	10.6788	11.0159	7.37112	7.74716	8.2602	8.63437	7.98268	8.01585	9.43732	8.51962
E20	mmu-miR-29a	-2.30274	-1.78022	-1.79281	-3.72712	-3.33063	-2.94397	-2.94412	-2.11176	-1.08385	-1.84124	-2.61379	-3.38355	-3.07451	-3.88765	-3.5487	-3.94526	-3.23627	-3.56572	-3.0947	-3.51507	-3.12317	-3.76204	-3.27505	-3.24346	-3.6208	-3.13806	-3.32821	-3.47047	-3.61341	-3.9322	-2.54314	-2.53678	-3.65584	-3.1632	-3.62349
E21	mmu-miR-302c*	5.60453	5.59258	5.17779	4.91264	4.22316	4.96811	5.5708	4.53443	5.61429	5.1787	6.06282	4.97755	5.5687	5.09187	5.61098	8.05083	9.14208	8.05948	9.1151	8.79166	9.49426	7.82082	9.53048	7.91435	9.93188	10.1786	6.90912	4.18873	5.04542	4.06241	4.94582	4.81142	4.14869	4.29366	5.09863
E22	mmu-miR-130a	1.86988	2.90078	2.22759	3.03081	3.27021	3.91621	2.68894	2.22232	1.91148	1.41968	3.68261	1.12828	1.8548	2.0895	2.43134	1.03565	2.84292	2.66594	2.17253	2.73686	1.64291	1.66074	1.27495	1.58802	0.77945	2.14836	1.84428	3.26594	1.59595	1.74143	2.36936	2.77641	3.78319	2.77069	2.48567
E23	mmu-miR-882	11.6126	11.3948	11.8888	13.1639	9.11346	8.99792	7.90523	11.2892	12.8535	12.7763	9.61098	15.1043	11.2956	9.99634	10.0072	8.11076	13.0659	8.81571	9.0658	9.90862	10.3988	12.7153	9.70721	10.7957	11.0787	9.5532	9.4458	10.3622	13.0385	10.4368	14.088	13.1031	10.284	10.1482	11.3652
E24	mmu-miR-542-5p	9.42839	8.6176	9.22754	8.44815	7.83308	7.16042	7.42351	8.99537	9.07594	8.77712	9.49589	8.016	8.59305	8.63187	7.12148	7.50219	9.03003	8.03528	8.60589	8.4433	7.85353	7.49769	7.7968	7.98907	11.5702	8.34379	6.87393	8.40174	8.0759	7.38984	8.19805	8.46186	9.26086	7.78938	7.72482
F01	mmu-miR-203	0.820856	0.183645	1.28468	-0.801373	-1.32645	-1.20518	-0.823881	-0.0635918	1.85597	1.11907	-0.117808	-0.254361	0.450957	-0.518316	-0.98777	-0.621686	-0.107718	-0.369608	0.448657	-0.802251	-0.405536	-1.02789	0.0564145	-0.355881	-0.386481	-0.238331	-1.26489	-1.03405	-0.927756	-1.38753	-0.182952	-0.456207	-1.07117	-0.644943	0.157673
F02	mmu-miR-27a	-1.04707	-1.07771	-0.533273	-1.88784	-2.14729	-2.04781	-2.29066	-1.38474	0.365	-0.18703	-1.20396	-1.37518	-0.85956	-2.14393	-2.33019	-2.19101	-1.57628	-1.78807	-1.28712	-2.17566	-1.63775	-2.45334	-1.59069	-1.89459	-1.93267	-1.73622	-2.39811	-1.86608	-2.05451	-2.31819	-1.40248	-1.74328	-2.29758	-1.56312	-2.12484
F03	mmu-miR-301b	5.5941	5.92375	6.07348	5.17698	5.26779	5.66055	5.17469	5.62011	6.68588	6.05783	5.8763	4.86533	5.53384	4.81358	5.31376	4.77628	5.72581	5.58459	5.74791	5.25102	5.30293	4.50605	4.68758	4.72209	4.80417	4.70093	4.59674	5.1946	4.18867	4.34307	5.09261	5.22233	5.22672	5.21998	3.94413
F04	mmu-miR-331-3p	5.78216	6.40516	5.64926	5.29046	5.80441	5.30317	5.25734	5.62858	5.86546	5.66436	5.7494	4.95232	5.83596	4.72152	4.44672	4.53838	5.0233	4.88349	5.26456	4.69934	5.01603	4.61291	5.00025	4.83768	4.78565	4.79097	4.57594	5.69065	5.27868	5.54188	5.80667	5.66961	5.24395	5.80072	5.56229
F05	mmu-miR-465a-3p	15.0155	12.338	12.4968	10.4543	10.438	13.6523	11.868	9.94675	11.5198	11.6197	13.9289	11.7078	12.5108	12.4466	11.6838	12.5017	12.8105	14.666	13.1239	12.5421	11.348	11.9758	12.3126	12.1301	11.4237	14.4045	10.2788	11.8063	12.2524	11.5218	11.2649	13.2525	11.7144	11.7468	10.5917
F06	mmu-miR-34c	9.60166	9.35545	9.00022	9.78149	9.46946	8.607	8.53922	8.12382	9.57219	8.60512	8.55513	8.00579	7.91069	7.28444	6.67487	6.11029	8.02185	7.02193	6.93385	6.90654	6.80565	6.67172	6.76833	7.11393	7.56068	6.67878	7.51798	8.48551	7.56293	7.74356	8.5857	9.39933	8.23613	9.58331	7.93975
F07	mmu-miR-218	10.48	8.56123	12.0037	8.70787	8.78163	8.74196	8.4357	10.3378	12.0501	11.1004	9.84771	9.65069	10.3117	9.51768	7.85128	8.6643	10.1166	9.32986	9.69947	8.56729	9.55191	8.39099	9.02011	8.88287	9.59779	9.09898	8.7897	8.60769	8.61304	8.97944	9.72062	10.2258	7.38803	8.89454	7.53467
F08	mmu-miR-302d	12.7285	13.3834	10.4329	12.9262	10.7857	10.2566	10.1714	11.1777	11.3068	13.8106	9.75722	12.8214	10.3146	9.43144	9.21375	10.0868	12.0908	10.6704	11.4303	14.6428	10.9541	10.1791	10.7385	13.1411	9.8446	11.4907	9.49207	10.331	11.5898	10.6936	11.0209	10.3938	11.7558	11.0451	11.7708
F09	mmu-miR-374	3.53103	2.952	3.79432	2.18363	1.87605	2.81042	3.34308	2.59546	4.56006	4.06009	2.95071	2.77282	2.78987	2.40757	2.15863	3.08339	3.33036	3.25351	4.02403	2.96994	3.15219	2.953	3.41288	3.18765	5.01485	3.10462	2.28474	1.81854	2.45841	1.56815	2.60052	2.72754	1.72616	1.84259	2.70686
F10	mmu-miR-187	5.53431	4.93957	4.56878	3.65984	3.42022	3.52321	3.90117	4.00194	5.03458	4.68975	4.00628	3.96343	4.19048	3.02718	2.946	3.65139	4.0879	3.89702	4.56259	4.03347	3.88108	3.41412	3.84478	3.43228	6.40536	3.61173	2.4338	3.5824	4.58463	3.5694	3.56208	3.56179	3.28115	3.31698	4.05577
F11	mmu-miR-188-5p	8.58087	9.21608	9.24629	8.46809	8.78112	8.27354	8.43593	8.43042	8.93342	8.74782	9.40937	8.32062	8.23346	7.86991	8.4291	7.48541	8.3482	8.10308	8.0533	8.06746	8.6385	7.98947	7.47493	7.3902	7.75628	8.44696	7.58344	8.74409	8.02387	7.83637	9.06333	8.08679	8.49391	8.41185	7.36823
F12	mmu-miR-139-5p	4.69664	4.19004	4.71687	4.2078	3.6278	3.81847	3.76508	3.96392	5.27284	4.92527	4.76349	4.97703	4.41672	4.48562	3.66038	4.18878	4.27296	4.55609	4.71457	4.19732	4.2417	3.77885	4.57226	4.48334	4.47468	4.10327	3.40677	4.17729	4.05188	3.66528	4.22347	4.02116	3.60895	4.10701	4.36207
F13	mmu-miR-19a	-1.17166	-1.27754	-0.375713	-2.005	-2.10786	-1.94101	-2.22103	-1.77571	-0.0826562	-0.424605	-1.76931	-1.79636	-1.63261	-2.47062	-2.11063	-2.60737	-1.88622	-2.19445	-1.39089	-2.13232	-2.21278	-2.64988	-2.08945	-2.34605	-2.12489	-2.06307	-2.20331	-2.27172	-2.94967	-2.88334	-2.09615	-2.15726	-1.85209	-2.15967	-2.55273
F14	mmu-miR-343	6.54056	6.07471	6.63825	4.91741	5.19877	5.08219	6.28441	6.39862	6.97927	6.56554	7.28929	5.78234	5.62873	5.98279	6.13747	6.74099	5.67996	5.74291	6.31098	6.69632	7.07002	6.15245	6.23648	5.5601	6.65459	4.80668	6.34431	5.09302	4.75079	5.67194	5.23693	6.05708	6.06153	7.48367	6.69862
F15	mmu-miR-295	10.5502	10.8369	10.3848	9.60605	9.91295	9.58618	10.57	10.4299	12.055	10.3191	9.71444	10.8382	10.6731	10.5063	9.2045	11.3079	9.82759	10.0427	10.4012	10.0674	9.24501	9.92688	10.0362	9.25867	11.0442	10.9746	11.4292	8.80076	11.3119	10.5203	9.54057	10.0651	10.169	9.70899	11.2489
F16	mmu-miR-181c	4.42527	5.04946	4.92285	4.84099	4.8325	6.05708	5.46636	4.64304	5.12974	4.80567	6.56702	3.98333	4.82644	3.78559	5.10282	4.41392	5.74604	5.126	4.9869	5.08477	4.88182	4.55075	5.00947	5.16811	4.50417	5.02616	4.92889	5.36874	4.28859	3.89932	4.89553	4.48897	4.76115	4.99804	3.20043
F17	mmu-miR-23b	-1.38463	-1.79145	-1.31557	-2.29721	-2.8569	-2.91288	-2.85073	-2.32971	-0.688633	-1.12897	-1.89139	-2.02395	-1.17163	-2.61302	-3.20042	-2.8903	-2.18717	-2.48347	-1.80638	-2.60874	-2.56562	-3.14272	-2.53786	-2.6819	-2.56034	-2.48165	-3.6085	-2.74606	-2.82715	-3.30145	-2.04745	-2.14044	-2.98333	-2.45709	-2.0339
F18	mmu-miR-532-5p	4.12901	4.006	4.27575	3.30141	3.24286	3.72614	3.24513	3.77633	5.10964	4.71042	4.05105	3.78074	4.35984	3.23577	3.02945	3.03293	3.37383	3.38729	3.99241	3.09441	3.51632	2.93237	3.45391	3.49719	3.45923	3.09844	2.77454	3.59698	3.29753	2.87721	3.76031	3.5576	2.96386	3.82821	3.29731
F19	mmu-miR-876-5p	12.4619	11.9596	10.2583	10.4587	9.17182	11.7629	12.0499	8.61087	11.6808	10.9869	10.724	9.67665	11.178	11.5543	11.354	11.6717	12.7841	12.4384	13.1798	12.5307	12.5806	12.2227	13.179	13.4653	13.1446	12.1895	12.0143	8.38336	10.3293	9.24931	9.75528	9.64437	9.40173	11.7422	9.96007
F20	mmu-miR-133b	13.1424	12.048	13.7799	11.812	13.9915	10.245	12.2088	13.7175	12.9731	14.3434	13.3448	13.6237	12.1573	10.3898	10.6785	10.5635	11.7386	11.0675	12.3649	11.3873	10.9695	10.778	11.5138	11.7614	12.6853	10.818	9.99752	12.0177	11.2242	12.4073	11.4423	11.9317	13.6855	17.082	11.7781
F21	mmu-miR-192	-3.84143	-3.98766	-3.22426	-5.16168	-5.28818	-5.28336	-5.09952	-4.28054	-2.64638	-3.24288	-4.57288	-4.60857	-4.34041	-5.28445	-5.71679	-5.42809	-4.91741	-5.1546	-4.34931	-5.26678	-4.96845	-5.48062	-4.74979	-4.98081	-5.05603	-4.73209	-5.64252	-5.34052	-5.30128	-5.66486	-4.46287	-4.78388	-5.47145	-4.61935	-4.67607
F22	mmu-miR-883a-3p	11.1099	13.3273	13.2644	10.8093	10.7979	10.9189	9.70206	10.4687	13.1539	11.3458	10.4902	13.5928	11.7109	11.9095	12.2374	10.1521	11.6532	12.1351	11.1664	9.59335	12.2026	11.5755	11.5637	10.8387	12.0237	14.264	10.5857	11.8445	11.9885	11.6973	11.0925	11.8481	10.5248	11.1478	11.7144
F23	mmu-miR-883b-3p	12.7004	11.9234	13.8807	14.8888	11.1136	10.7262	11.4967	11.5036	15.7152	13.1083	14.79	13.0083	13.219	11.2833	10.93	10.1103	13.3682	10.3594	11.5554	11.1634	10.895	11.9212	11.4816	12.4967	11.6742	11.2372	10.2542	11.6846	12.4373	9.91073	11.8219	10.7066	11.3924	15.231	13.6454
F24	mmu-miR-770-5p	9.12083	8.27153	8.60801	7.73336	6.89556	6.34337	6.20377	8.5147	8.96163	9.02566	8.07212	7.94019	7.31819	7.50402	6.23383	6.42882	7.0838	6.80734	7.61686	6.75804	7.16054	6.77661	6.50603	6.78702	6.84446	7.46854	5.75643	7.3865	8.39649	8.22163	7.92373	7.38624	7.96783	7.54211	6.78147
G01	mmu-miR-883b-5p	9.32599	8.99233	8.36555	7.38532	7.48595	11.6848	10.6426	6.94583	9.26643	8.23268	9.88305	8.68231	8.61767	8.36049	9.39704	13.67	13.4732	13.126	13.0842	13.339	13.1504	13.1245	11.6691	12.2909	13.3301	12.8899	9.83324	7.14741	7.70224	7.63135	8.95266	7.89149	7.59323	7.97555	8.37924
G02	mmu-miR-323-5p	8.59446	8.2247	7.91277	7.5144	7.33517	6.65154	6.93474	7.60801	8.39556	8.48709	9.28239	7.96812	8.45645	8.11302	7.09406	8.34428	8.18181	8.05525	8.97309	10.1936	8.14997	7.73068	8.19678	8.52253	7.77809	8.20706	7.45714	7.19233	7.26584	7.34791	7.64351	7.33763	6.93893	7.5569	6.32605
G03	mmu-miR-322	2.47238	2.25044	3.3849	1.11813	0.758907	0.8631	0.949693	1.97585	4.06977	3.34747	1.81339	1.85901	2.25041	1.54682	0.94838	1.10801	1.81227	1.58734	2.46949	1.41595	1.85119	1.07136	2.00835	1.69162	1.61859	1.63283	0.697873	0.827903	0.874015	0.550945	1.40183	1.19901	0.530414	0.93672	-0.476119
G04	mmu-miR-222	5.06505	6.08429	4.12725	5.3621	5.83307	6.12335	6.28724	4.71945	5.08165	4.45088	5.12535	4.41	4.53479	4.45725	4.34153	3.21098	4.75392	4.23423	4.00063	4.11004	4.77242	3.97219	3.77076	4.30441	3.60643	3.87836	3.78058	5.35965	5.32035	4.63093	6.3478	6.49314	5.45453	5.69772	5.88971
G05	mmu-miR-590-5p	11.9884	11.9561	10.546	11.0287	11.1188	10.9332	15.0549	10.758	11.4614	11.3035	13.1621	10.9765	12.6545	11.164	11.6025	12.7752	11.6646	10.171	13.537	12.1084	11.7214	11.3225	12.3971	12.5719	12.4294	12.7282	9.62349	9.45192	10.4793	10.3534	9.67791	10.8219	9.85776	13.4322	11.5919
G06	mmu-miR-425	2.63727	2.55788	2.65789	2.16865	2.33696	2.39345	2.32562	1.9903	3.17109	2.89038	2.5768	2.00629	2.2248	1.69531	2.0719	1.34124	2.06516	2.07148	2.41692	1.79323	1.99347	1.64475	1.92891	2.01744	2.55161	1.78513	1.50468	2.17476	1.69235	1.55828	2.39453	2.19298	2.08828	2.18522	2.34006
G07	mmu-miR-144	5.22658	6.60592	5.85828	5.71849	6.67256	6.64722	5.17845	5.29851	6.10062	5.81165	5.81154	3.63977	4.76195	5.01406	4.79988	5.61237	6.63995	5.66925	5.51904	5.23514	4.67827	4.9224	4.10775	5.02346	4.33204	4.34696	4.51479	6.58466	4.31934	4.14636	5.83403	5.40066	5.73983	5.72659	5.73484
G08	mmu-miR-804	6.94502	6.44067	7.13111	6.45014	6.31227	5.2634	5.18266	6.6715	7.14428	6.7795	6.24468	7.31448	6.04709	6.68388	4.66908	6.31011	5.84969	6.38438	6.58859	6.25923	6.51219	5.90203	5.76888	6.54377	7.24196	6.54669	5.38526	6.19895	7.47606	6.10472	6.54167	6.77022	5.18734	6.42238	6.5726
G09	mmu-miR-719	11.5301	12.2758	12.5045	11.3409	9.96051	10.0443	11.9508	11.5269	12.5986	10.9233	8.8385	11.8146	12.9421	12.4084	10.1521	9.97724	12.9146	11.8457	10.2695	10.7694	13.7715	12.8749	10.9684	11.1461	-22.3837	10.2274	9.43184	11.6489	12.7319	10.8891	10.8177	10.3502	10.5799	11.04	11.4937
G10	mmu-miR-759	14.1997	13.2357	11.3002	11.3522	12.2984	7.20185	7.96702	10.1805	12.1456	12.6299	9.58708	13.2872	14.7085	12.9532	9.15353	8.78087	11.0964	9.78844	11.5846	11.4045	9.40488	9.47055	10.4226	11.7015	11.32	11.7129	9.4113	13.0227	16.5725	12.2604	9.20346	11.063	9.75067	11.2058	8.92813
G11	mmu-miR-345-5p	6.05336	6.10251	5.8972	5.94683	6.20573	6.19063	6.46421	6.04505	5.59438	5.55263	7.5323	5.53518	5.6787	5.13497	5.6501	5.57565	5.91258	5.70249	5.803	5.8836	5.62428	5.55818	5.45361	5.97583	5.73407	5.61603	5.78387	6.15648	5.76687	5.8641	6.87198	6.78386	6.59378	6.60416	6.45468
G12	mmu-miR-30b	-1.9475	-2.11922	-1.87151	-2.36122	-2.70108	-2.43387	-2.27968	-2.40869	-1.43008	-1.69119	-2.15333	-2.46837	-2.18871	-2.65571	-2.34684	-2.63216	-1.96764	-2.32465	-1.76168	-2.24133	-2.29392	-2.68431	-2.2601	-2.3204	-2.47607	-2.08977	-2.79095	-2.64393	-2.78129	-3.05673	-2.16293	-2.16312	-2.53475	-2.82638	-2.459
G13	mmu-miR-25	1.43802	0.867741	1.43878	-0.0467568	-0.496189	-0.340317	-0.310671	0.296195	1.98842	1.62433	0.491538	0.425643	0.840594	-0.0593893	-0.70815	-0.264063	0.245881	-0.31953	0.55502	-0.65798	-0.22925	-0.759354	0.0427665	-0.254836	-0.178658	-0.526014	-0.573189	-0.244202	-0.357066	-0.917811	0.244817	0.130434	-0.812994	-0.088053	-0.492213
G14	mmu-miR-875-5p	9.84771	9.43279	9.83846	7.99971	6.95652	7.22071	7.84997	8.15089	6.95849	9.6847	8.28024	7.67578	8.92914	9.07907	6.08735	9.31716	10.2918	8.83814	9.91227	9.41558	9.6711	8.52063	9.59016	10.2091	7.83161	9.02322	6.20435	7.34064	6.31935	7.39825	7.91148	8.37771	11.7212	6.70127	8.43526
G15	mmu-miR-433	12.4031	12.9247	12.4593	12.8674	10.6831	11.8989	11.0315	12.4668	12.8415	12.8264	12.3935	12.1611	13.1853	14.445	9.28285	11.0719	12.8514	12.5955	13.0456	13.0757	11.0432	11.444	12.1624	11.6312	13.471	11.6864	11.6252	11.4181	16.545	11.9192	11.1062	14.0531	11.8732	11.988	12.1225
G16	mmu-miR-509-5p	10.2811	9.64472	8.55228	8.49764	7.16136	8.93868	9.35812	8.80798	9.17155	9.7239	9.68271	8.88373	8.81303	9.23181	7.65395	9.78206	11.3008	10.8822	10.8958	11.0194	10.4998	9.6168	10.6601	11.7562	10.6491	11.3581	9.27219	7.57912	9.92012	7.87595	7.95115	7.27574	7.33747	7.71134	8.49824
G17	mmu-miR-197	10.5931	10.4316	8.82091	9.05075	8.55614	7.44202	7.38274	9.07499	9.90474	9.73824	8.92602	9.71212	9.41349	9.80153	6.25241	6.59616	9.57817	7.20932	9.59345	7.55388	9.40836	8.04972	8.47858	8.35378	7.52305	8.85722	8.31017	8.80858	9.39021	8.35014	8.91574	7.79976	8.45848	8.92141	9.50586
G18	mmu-miR-715	8.39523	7.45366	7.41604	6.53817	6.21587	6.40598	6.69322	6.83435	7.45291	7.73232	7.21737	7.36959	6.94788	6.69882	4.54423	6.03535	8.31518	6.0569	6.36729	6.30132	5.99117	5.0793	6.02666	6.35902	7.84469	6.11574	4.88968	6.21494	6.9451	6.29327	6.52157	6.56517	5.85281	8.35617	7.00055
G19	mmu-miR-883a-5p	11.2926	10.2588	10.315	10.3543	9.99321	10.0906	10.1924	9.6014	10.5042	10.8099	10.8989	10.6684	10.1844	9.96567	9.99448	8.89156	13.624	10.3342	12.5114	13.1279	11.0452	10.9565	12.1891	13.1922	12.4514	12.2178	10.363	9.59148	10.527	10.4895	9.5903	9.92548	9.47554	10.4787	10.212
G20	mmu-miR-31	2.01987	1.7988	2.11924	0.884506	1.27983	1.08401	0.809377	2.51926	2.06033	1.3691	1.51328	0.809619	1.60136	0.812725	0.819771	0.495326	0.657166	0.720833	1.16085	0.634554	0.802048	0.25458	0.733443	0.510518	0.248717	0.703146	0.579398	1.46183	0.667961	0.464649	1.438	1.40152	0.904918	1.16255	1.85775
G21	mmu-miR-201	8.49833	8.33765	7.92438	7.15369	6.47638	9.08666	8.92601	7.38117	8.54231	8.61119	8.95392	7.44648	7.95948	7.38565	8.68986	8.29408	9.48427	8.95181	9.96486	8.8924	9.70358	7.69522	9.11962	8.69943	9.63011	9.31803	9.55363	7.4572	7.02067	6.75166	7.95693	8.00605	6.84297	7.36515	5.93788
G22	mmu-miR-142-3p	0.343896	1.60712	1.30151	-0.645813	0.0269355	0.658752	0.332943	1.04723	2.54023	1.96939	1.2545	0.178424	-0.069307	-0.386826	0.320915	0.621469	0.763003	0.498606	1.17439	0.565228	1.36588	0.766459	0.937396	1.12955	0.598626	0.609779	0.543802	0.0985557	-0.772696	-0.954215	0.436427	-0.608029	-0.778021	-0.45596	-1.48169
G23	mmu-miR-686	13.0808	11.3605	10.9998	10.4846	10.1403	9.29789	10.3238	10.6143	12.1428	10.9149	10.2156	11.1048	11.1095	11.0706	8.30286	9.10686	10.7093	9.62664	10.3486	9.78727	9.59507	8.90598	9.85994	9.3756	9.44198	10.4088	8.38849	10.8073	10.4717	9.97361	11.0455	11.1659	9.90932	10.6977	9.64935
G24	mmu-miR-291a-5p	10.7918	11.0171	10.5228	10.1979	8.57568	9.8241	12.5057	9.30837	9.74388	10.131	12.2371	10.2414	10.3842	11.3845	9.5535	9.78654	12.4341	11.5288	10.7873	11.3641	11.3624	10.9798	10.3431	12.0839	11.1811	13.9103	10.131	8.65997	11.0789	9.38266	9.75923	8.59639	8.18576	9.74707	9.20975
H01	mmu-miR-679	14.1699	12.3714	11.9514	11.3783	11.2974	8.50882	9.59849	11.1884	12.7354	13.2378	10.2803	12.2598	11.6902	11.5606	9.36922	9.99808	10.6047	9.17134	12.4292	8.03072	8.75901	9.84071	7.9991	8.50317	9.91022	9.60019	9.19429	10.293	13.9407	11.6122	10.8996	11.6828	12.4181	13.2405	13.4916
H02	mmu-miR-296-5p	11.688	10.9164	10.2675	10.8192	10.9449	11.5312	12.1072	11.1252	11.2609	11.4217	13.6205	10.3318	10.212	9.02313	12.108	11.0118	14.6039	11.2212	11.9987	11.6116	10.4387	10.0119	12.1174	10.1021	11.6097	12.0793	9.79376	10.3615	11.1258	9.25837	10.1953	9.82671	9.63909	11.6001	10.2226
H03	mmu-miR-361	4.64103	4.07796	4.33074	3.90685	3.4856	4.43865	4.92769	3.77232	5.12166	4.83308	5.44867	4.16038	4.72292	3.81667	4.4718	4.74811	5.11217	-22.2908	5.77238	4.73716	4.83908	4.58598	5.04281	4.81196	4.90859	4.94573	3.7962	3.59385	3.41703	3.19574	4.27814	4.09318	3.53396	3.53666	4.38845
H04	mmu-miR-351	6.16135	6.14776	5.60634	5.03618	4.7521	5.16607	4.74579	4.44296	6.24713	5.67027	3.8874	5.31855	6.24569	5.49306	4.3765	4.32268	5.79684	4.32859	5.56553	4.41185	5.2616	4.83316	5.02533	5.14475	5.87326	4.733	4.21626	4.95854	4.61908	4.30726	4.89259	4.10738	4.36114	5.36277	5.01721
H05	mmu-miR-669c	9.75867	9.84896	9.86279	9.20991	8.69301	8.84978	9.54793	9.96774	10.9119	10.2727	10.8889	9.56179	9.68732	9.17333	9.34642	9.26852	8.88313	9.68685	9.6899	9.0808	9.54451	8.92097	9.1991	8.99342	10.316	9.85785	7.79072	8.77132	9.00313	8.70069	9.10172	9.74549	8.16411	9.22283	8.05492
H06	mmu-miR-103	0.253899	0.545348	0.337773	-0.00755175	0.161508	0.289078	-0.0955718	0.115171	0.7176	0.242144	0.694225	-0.647487	0.819645	-0.488643	0.202428	-0.868815	-0.0503055	-0.342161	0.18823	-0.695921	-0.439234	-0.774277	-0.69795	-0.764338	-0.497132	-0.389406	-0.590535	-0.0264373	-0.83331	-0.716948	0.273866	0.259757	0.0387108	-0.01981	0.391843
H07	mmu-miR-148b	-2.42941	-2.70699	-2.10507	-3.79459	-4.17049	-3.90947	-3.62362	-3.00644	-1.52341	-2.0382	-2.82207	-3.10254	-2.72404	-3.80124	-4.04193	-3.58466	-3.20438	-3.4859	-2.55475	-3.61316	-3.31427	-3.90634	-3.17703	-3.47499	-1.56554	-3.308	-4.25904	-4.18028	-4.15074	-4.36203	-3.30951	-3.42121	-4.22503	-3.74877	-3.61084
H08	mmu-let-7g	-2.13406	-2.414	-1.59247	-3.55442	-3.91463	-3.96691	-3.79538	-2.75795	-0.529436	-0.915584	-2.67762	-2.81022	-2.17795	-3.91938	-3.87403	-3.75183	-3.12602	-3.59281	-2.37222	-3.48142	-3.29874	-4.02991	-3.28658	-3.48757	-1.37483	-3.29286	-4.23026	-3.57028	-3.72042	-3.98166	-3.09811	-3.31652	-4.00687	-3.33794	-3.34117
H09	mmu-miR-409-5p	10.8262	10.4747	10.0534	9.4096	9.02035	9.34591	9.98861	9.21489	10.3883	10.7151	10.877	10.0538	10.0282	9.95391	8.7945	9.40321	11.1694	10.0176	10.8233	10.7867	10.4884	8.88723	9.42619	9.52814	11.583	10.6409	9.17654	9.24523	10.0643	9.38718	9.67433	10.9979	8.28205	10.4249	9.68221
H10	mmu-miR-190b	10.2519	9.95161	11.7634	9.56069	8.63087	8.69783	9.34905	9.75096	11.7742	10.7654	10.4992	9.48231	10.6668	9.2378	8.79274	9.30528	10.3637	9.60702	10.9067	9.77388	9.8785	9.88547	10.0431	9.74983	12.1123	10.2222	9.36806	8.81152	8.94853	8.75366	9.25721	9.02424	8.49922	8.89325	9.01131
H11	mmu-miR-28	2.77281	2.60411	2.34988	1.87433	1.79278	1.82077	1.95995	2.01488	3.13021	2.67538	2.48393	2.07114	2.41144	1.67443	1.7439	1.4851	2.09705	1.85545	1.95927	1.52098	1.81247	1.27311	1.99646	1.77241	1.81782	1.92308	1.16251	1.79171	1.49214	1.14082	2.33425	2.44343	1.68023	1.90444	1.8203
H12	mmu-miR-16	-3.91581	-4.51508	-3.64105	-5.48175	-5.90786	-5.70936	-5.74963	-4.89468	-2.98135	-3.48798	-4.78763	-4.59687	-4.26849	-5.21215	-5.68518	-5.2978	-4.99544	-5.24442	-4.37182	-5.44403	-5.13442	-5.71825	-4.96588	-5.29107	-5.27825	-5.16368	-6.1352	-5.64705	-5.55981	-6.04523	-4.85318	-5.33169	-5.92422	-5.3546	-5.34825
H13	mmu-miR-409-3p	9.86874	9.74078	10.1655	10.1245	9.42844	8.83898	10.4246	9.80729	9.82863	9.83933	10.3105	9.94399	10.0688	9.71535	7.89758	9.18993	10.7475	8.51556	10.9102	9.96906	8.79201	9.20889	8.68698	9.22051	9.45311	8.32146	8.65876	8.97377	9.13823	9.09135	9.16848	9.81734	9.83656	9.85146	9.17975
H14	mmu-miR-876-3p	15.6628	15.037	14.8445	13.1874	13.014	13.0169	13.7486	13.8098	14.6351	14.2315	15.4166	14.2081	14.8013	13.1218	11.2293	12.1467	-12.3894	14.5413	13.7132	15.0072	13.3488	12.2943	13.2507	13.3579	16.6427	12.8714	11.4285	13.2021	12.0315	13.9769	14.0268	13.4181	13.336	12.7354	13.4291
H15	mmu-miR-126-3p	-2.90904	-3.4637	-2.49341	-4.43021	-4.82191	-4.58362	-4.41167	-3.55343	-1.70868	-2.28178	-3.82792	-3.6745	-3.48939	-4.29831	-4.74558	-4.37343	-4.13924	-4.25435	-3.36593	-4.41091	-4.21292	-4.80526	-4.04991	-4.47194	-4.27279	-4.16254	-5.16781	-4.76107	-4.59811	-4.8563	-4.00221	-3.99045	-4.70702	-4.51384	-4.58474
H16	mmu-miR-320	3.48739	3.61495	3.24857	3.48596	3.30677	3.37353	3.12647	2.87527	3.82696	3.32302	4.06069	2.69027	3.84196	2.4161	2.59926	2.09085	2.80192	2.83165	3.12669	2.70969	2.65358	2.48796	2.73115	2.81216	2.57732	2.66259	2.0588	3.81896	3.73371	2.91817	3.8646	3.49495	2.84064	3.71163	3.90501
H17	mmu-miR-381	11.4297	10.6861	10.5078	10.6826	10.0999	9.93039	10.9429	10.1447	-21.0486	10.2082	11.9949	10.2285	10.5474	11.3251	10.2352	10.1993	11.1095	11.3999	11.8077	11.6707	10.6071	10.5122	10.7299	12.037	15.3864	11.4311	10.5265	9.85471	10.0517	10.0582	10.6467	10.657	8.43299	9.53369	10.8923
H18	mmu-miR-182	6.87334	6.24059	7.66762	6.23419	4.76468	5.68464	4.62278	5.19274	6.86369	6.74766	5.75658	5.38135	6.6016	5.40182	5.43819	5.19274	6.43691	5.13916	5.47549	4.58086	5.17211	4.05475	5.25792	5.15268	4.91228	5.21348	3.79843	5.44695	4.00593	4.17194	5.12869	5.75973	5.18977	5.12386	5.34412
H19	mmu-miR-590-3p	16.8914	14.1095	13.385	14.2123	11.913	10.7695	11.2246	12.4463	13.9208	14.4188	12.1223	13.6984	12.9913	14.3244	10.6706	9.7576	10.5912	10.8349	10.67	10.5738	10.2516	10.5617	10.1103	10.8332	10.8428	11.6503	10.3083	11.3728	13.4074	12.5458	14.2314	12.4444	12.6128	13.525	12.8806
H20	mmu-miR-106a	1.13823	0.884119	0.944226	0.317171	0.261938	0.392235	0.21508	0.201196	1.31408	1.33717	0.866155	0.414782	0.908516	-0.0825313	0.279498	-0.137372	0.626626	0.274008	0.662166	0.0407375	0.0951575	-0.416584	0.115803	-0.0153285	-0.0682502	0.0355277	-0.587254	0.0360407	-0.443022	-0.394288	0.346564	0.23904	-0.115336	0.262455	-0.534501
H21	mmu-miR-532-3p	5.88278	5.459	5.68102	5.87964	5.17729	5.24821	5.31374	5.58827	5.92279	5.94377	6.31769	5.45384	5.67141	5.27318	4.7011	5.08868	5.48121	5.57233	5.77834	5.22776	5.27662	5.00945	5.78867	5.30796	5.60815	4.89185	4.39306	5.65419	5.45796	5.03232	5.71425	5.4862	5.2928	5.17905	5.70671
H22	mmu-miR-142-5p	4.03161	5.70659	5.18412	4.40602	4.83562	6.65874	5.8465	5.22615	6.68258	5.99357	6.66223	4.16869	4.55548	3.24736	4.99537	6.17594	6.54798	6.14303	6.53834	6.29663	6.7398	6.25307	6.37727	6.48679	5.77823	6.11973	6.19392	5.23532	3.77285	3.52296	4.81498	3.86457	4.42994	4.16549	2.67224
H23	mmu-miR-467a*	8.45323	8.20192	8.51827	7.52181	6.25108	8.42744	8.65238	6.87002	9.0345	8.63449	8.9618	7.40261	8.39759	7.03651	8.35456	8.04671	8.48073	6.60436	9.1683	8.22351	8.18239	7.55192	7.82174	8.94604	8.46888	7.99119	7.1488	6.6656	7.37742	7.17958	7.53717	8.60271	7.3775	7.06878	5.89903
H24	mmu-miR-186	3.22964	3.58151	3.50398	2.84717	3.13932	3.07	2.75237	3.11772	3.91771	3.35565	3.23158	2.39672	2.97874	2.07338	2.62221	2.16485	2.89187	2.67836	3.14015	2.60049	2.68409	2.2253	2.42289	2.54543	2.32791	2.51817	2.38571	2.93569	2.25441	2.29264	3.18907	2.97675	2.65868	2.94159	2.84561
I01	mmu-miR-107	0.959473	1.20358	1.30774	1.17311	1.15952	1.33143	0.712869	1.02571	1.55379	1.00458	1.49976	0.329606	0.989441	0.500824	0.735195	0.0434723	1.07899	0.844655	1.20495	0.868605	0.57539	0.421963	0.293	0.476629	0.126065	0.531428	0.223464	0.997358	0.229084	0.376913	1.28464	1.20809	1.58206	1.13543	1.47439
I02	mmu-miR-29b	2.68445	3.8601	4.16602	2.6786	3.25449	2.64624	1.66056	3.89499	4.13499	3.59674	3.85983	2.11358	2.73332	2.1213	2.61268	1.47803	2.98594	2.69202	2.78217	3.37186	2.61233	2.1723	2.0047	2.37696	1.83273	2.85512	2.8446	2.65496	1.37496	1.90465	2.51589	1.7588	2.68102	3.16903	1.56361
I03	mmu-miR-329	10.7509	10.1787	11.2951	9.63576	9.31284	8.63748	8.67036	10.681	11.2882	9.15215	9.67742	9.16801	11.3793	10.2107	8.11412	10.0034	9.89306	10.6757	9.18645	11.6419	9.82035	9.85332	8.72806	8.25698	9.60021	8.92107	7.7944	10.4282	10.1448	9.81336	9.86637	9.62013	9.32314	11.1379	9.41509
I04	mmu-miR-92b	7.32914	6.89535	6.46795	5.80412	5.6929	5.77721	6.23992	5.80544	6.88583	6.9831	7.33259	6.34906	7.99734	6.11079	5.59759	6.74682	6.63175	6.36733	6.98842	6.19614	6.54044	5.93179	6.35948	6.5785	6.98471	6.01488	5.43098	5.78398	6.0164	5.47907	6.07483	5.69943	5.2617	6.70701	5.57873
I05	mmu-miR-291b-3p	13.3703	12.2158	10.6432	11.1064	10.3112	8.21438	8.1386	10.401	13.2553	10.8303	10.9496	10.3755	9.85286	11.5048	9.59791	10.8718	13.3793	11.2914	13.3644	12.2058	12.0606	10.719	11.8924	10.6138	12.7851	12.3686	13.3177	9.5502	10.9214	11.1007	11.122	10.8638	9.6851	11.1417	11.4149
I06	mmu-miR-202-3p	12.583	10.6045	11.3358	11.0569	10.1336	8.66836	10.2146	10.6257	10.9711	10.8738	12.5646	11.1889	11.0688	10.5674	8.40087	10.6232	9.75956	9.68095	10.8872	9.68692	8.44988	8.95475	7.94737	10.4558	12.1539	9.33171	10.8732	9.70593	9.23547	10.3732	10.574	11.0731	8.88192	10.4288	10.004
I07	mmu-miR-675-5p	10.172	10.1694	9.42455	9.09462	8.95598	9.07272	12.0217	8.94814	10.1373	9.44887	10.6133	8.93187	9.67996	9.73832	8.71146	10.0924	10.055	9.77004	10.6442	9.45746	10.1463	11.0159	9.86912	9.82603	11.2436	9.67899	8.32914	8.71467	10.4712	9.01339	8.79769	9.86026	8.30359	8.45892	8.60476
I08	mmu-miR-146b	5.26561	5.28513	5.67836	4.27816	3.9006	3.64438	3.74782	4.03524	6.41376	6.32487	4.97169	4.83099	5.45402	4.66528	3.61373	3.78352	4.2996	4.18386	5.22011	3.97981	4.52572	3.99696	4.81907	4.53334	4.4439	4.02733	3.40507	4.17222	4.08187	3.71285	4.87157	3.9663	3.80626	4.41337	3.36318
I09	mmu-miR-411	7.33698	6.593	7.29614	6.9552	6.60274	7.63914	6.98222	6.6805	7.73522	6.98907	7.1197	7.09955	7.44682	6.28814	5.8149	7.50134	8.79564	8.80885	9.18762	8.19516	7.37112	7.97199	6.60393	7.69541	8.04023	6.87122	7.28608	5.70012	6.05514	6.76253	6.82242	7.15975	6.25402	7.65687	5.14914
I10	mmu-miR-878-3p	15.4608	12.1154	12.8095	12.188	10.5759	9.82638	11.4204	12.6194	12.6943	12.8933	11.2587	11.362	12.0905	11.4196	9.55776	8.48326	10.8087	12.2927	13.1173	10.2207	11.0021	9.35303	10.5181	11.5791	10.2495	10.4711	9.11825	11.4528	15.3101	12.0263	10.9949	10.8353	11.5276	11.7379	12.634
I11	mmu-miR-466f-5p	11.0572	10.1527	9.93507	11.1186	10.0118	9.08237	8.9839	9.30807	12.5344	11.8859	10.3399	10.1133	10.1694	9.35277	8.85875	10.129	9.93259	9.96153	10.4502	10.4647	10.2052	9.80738	9.60376	9.16347	9.1578	10.0372	8.55069	9.4626	9.25012	9.02861	9.73636	9.13229	9.30575	9.53279	8.84785
I12	mmu-miR-802	0.451504	-0.11158	1.76295	-0.793902	-1.41906	-2.0314	-1.4515	-0.183535	1.57663	1.55684	-0.439402	-0.168813	0.292093	-0.753233	-1.60927	-1.16047	-0.712267	-1.22708	-0.186967	-1.13519	-0.735599	-1.67344	-0.676336	-1.02904	-1.14417	-0.727822	-1.84559	-1.63415	-1.33312	-2.02587	-0.551654	-0.753651	-1.47922	-1.21281	-1.44986
I13	mmu-let-7b	-2.30517	-2.25623	-2.51056	-3.64872	-2.69582	-2.62289	-3.02721	-2.81433	-1.75668	-2.26027	-0.729695	-3.48302	-1.37544	-3.96774	-3.96528	-4.06989	-3.1229	-3.58472	-3.16255	-3.86656	-3.67752	-4.01362	-3.51258	-3.61666	-3.79052	-3.42086	-4.55721	-2.98952	-3.06094	-3.61588	-2.81971	-2.90414	-3.80748	-1.36488	-3.00304
I14	mmu-miR-705	9.00295	8.35464	8.23799	8.41316	7.27043	7.92472	8.00041	7.14785	8.29371	8.81257	8.97292	8.06582	8.21971	8.01477	6.536	7.445	7.57934	8.71865	8.07583	8.27422	8.41172	7.3702	7.6691	7.75957	8.41141	8.06839	7.05188	7.26232	8.88716	7.33441	7.74755	7.82541	6.98612	7.08818	5.94543
I15	mmu-miR-302a*	11.3645	12.7997	12.782	14.5414	9.86688	8.93002	9.29007	11.9174	13.0361	10.526	12.1709	12.2406	11.0271	13.4806	9.30822	10.6605	12.3946	11.5804	12.865	11.6833	12.0603	10.3388	13.0352	15.7711	11.9008	11.7612	11.9572	11.1477	11.4737	11.4656	10.6209	11.9768	11.3514	11.5221	10.745
I16	mmu-miR-98	2.11079	1.84545	2.60747	0.358661	0.394698	0.553618	0.598919	1.45606	3.31009	2.92729	1.40371	1.30829	1.71361	0.655361	0.173874	0.727342	1.17653	1.11997	1.9338	0.940981	1.24239	1.22699	1.29255	1.12259	1.0992	1.15944	0.113828	0.188092	0.279197	0.044424	0.937943	0.50622	-0.0716602	0.721842	0.500108
I17	mmu-miR-871	11.3777	10.2641	9.96307	10.1787	10.2277	9.99173	10.1473	8.9158	10.3523	9.32088	11.2822	9.22235	11.0559	10.4969	9.16115	11.2861	10.6309	10.3617	13.2013	11.396	11.4173	9.63658	10.8208	12.0434	11.2742	10.9383	12.9454	8.48424	8.9497	10.1015	10.3418	9.87777	9.41219	9.63835	9.74868
I18	mmu-miR-208	14.66	13.6313	13.3825	12.6487	11.8452	11.7306	8.19527	11.5798	13.2572	14.35	12.9952	14.0985	12.7199	13.5226	9.92274	11.6997	11.7656	11.2797	11.7332	11.8815	11.2815	10.9558	11.7681	12.5184	10.5389	11.5963	10.2213	12.4902	12.8072	12.2482	12.8249	12.7606	11.1686	11.6918	12.7319
I19	mmu-miR-714	4.29314	4.08266	4.12201	4.02671	3.67868	4.40089	5.20692	3.81036	4.77379	4.4454	3.8637	4.15175	3.63637	4.17574	3.46233	4.56993	5.02033	5.11702	5.38396	5.1198	4.32978	4.55963	4.68147	4.36728	4.59951	4.88396	3.38719	3.57485	3.93442	4.08688	4.42647	4.47872	3.68641	3.10808	4.33449
I20	mmu-miR-762	7.88112	7.29305	6.99185	6.37564	5.76598	5.64785	5.87557	6.37637	7.0182	7.11758	7.06153	6.93096	7.0131	6.68692	3.73169	5.55602	5.78852	5.40274	6.20676	5.55056	5.10687	4.72997	5.3679	5.46472	4.52022	5.80895	4.29164	6.1019	6.73617	4.89114	6.2261	6.22164	5.62679	5.77006	6.30365
I21	mmu-miR-327	11.0058	14.1294	12.2117	11.9878	11.2084	11.1279	11.7861	11.508	13.7631	12.6861	13.6683	12.004	12.809	11.3964	11.1771	11.3398	12.9242	10.9278	12.3893	12.1047	11.1675	10.3215	10.4933	10.6451	11.1247	11.1482	-23.5455	12.9457	12.1558	10.6458	13.3552	12.0825	10.9702	11.2317	12.3291
I22	mmu-miR-19b	-1.01522	-1.03065	-0.211559	-1.54561	-1.78614	-1.63835	-2.06583	-1.5658	0.1491	-0.311961	-1.21028	-1.5374	-1.34964	-2.20715	-1.94399	-2.51221	-1.42191	-1.84304	-1.08223	-1.89134	-2.04417	-2.46004	-1.8587	-2.07164	-2.05802	0.0853977	-2.58305	-2.05125	-2.60612	-2.65017	-1.84886	-1.98375	-1.90041	-1.94801	-2.39383
I23	mmu-miR-376b*	10.6086	9.91339	11.3774	10.2398	9.77103	8.76606	9.5479	10.4731	11.6786	10.8606	9.54336	11.4589	10.7724	9.99145	8.30329	9.52144	10.5402	10.1184	10.6744	10.9851	10.3942	10.0732	8.50717	12.18	10.2297	8.75107	8.74187	8.54116	9.21939	10.3539	9.74739	10.6307	9.64492	10.9379	8.99419
I24	mmu-miR-574-5p	6.03342	5.87949	6.49871	4.47654	4.26244	4.92092	4.89935	5.20231	6.08962	5.74496	5.08657	5.06889	4.69171	5.05776	4.27605	4.60557	4.62108	5.14555	5.53572	5.52913	5.49654	4.80574	5.61104	5.53678	5.51325	5.17337	4.60146	4.30094	4.65539	4.08974	4.95865	4.62099	3.97521	4.83988	3.46092
J01	mmu-miR-801	8.06334	7.40934	6.97273	6.29906	7.45951	6.52016	7.07632	6.42187	7.72912	7.42122	9.27567	6.59802	7.11671	6.56843	7.73631	8.307	7.07618	7.68288	8.70597	7.40002	7.56944	7.65427	7.09631	8.02679	7.81148	7.52101	6.93186	6.17778	6.27337	5.98688	6.65893	6.92182	6.22886	8.96516	6.3602
J02	mmu-miR-490	13.2184	12.281	12.7694	11.0712	9.16703	8.76128	9.92563	10.2113	11.7755	11.8415	11.2603	11.1564	11.7687	9.93563	9.20901	10.3391	9.7745	8.90932	11.2773	10.0629	10.8413	9.11687	9.20428	10.7577	9.70865	9.72776	8.57038	9.97354	12.3349	10.9651	10.6227	10.4191	12.707	13.0631	11.7951
J03	mmu-miR-328	8.0761	7.60823	7.66889	7.21049	6.74362	7.09946	6.67117	7.07298	7.2205	7.26208	6.63495	6.86152	6.31572	6.92886	5.9566	6.92973	7.21078	6.90957	7.29444	6.62537	6.60715	6.79939	6.82864	6.82311	8.08933	7.22808	6.04206	6.66411	6.88878	6.76378	7.42953	6.86345	6.71277	6.67291	7.46299
J04	mmu-miR-338-5p	10.0624	9.26624	8.7993	8.48683	8.40478	7.2209	7.87289	8.57948	11.2124	9.30234	9.35919	9.15094	9.21759	8.39412	7.5483	7.95562	7.92285	7.99099	11.5617	7.90897	8.51847	7.00083	8.48182	7.69552	8.54231	7.78384	7.45922	8.14728	8.043	8.32837	8.7207	8.4557	7.94442	8.85657	8.01843
J05	mmu-miR-196a	10.4688	9.13677	9.02788	9.3729	8.62944	9.51273	10.7325	8.94028	9.21759	9.89292	11.3017	9.18384	9.47261	9.13379	9.01272	11.6545	10.3034	9.32257	10.5718	9.62778	9.80652	8.9523	10.8145	9.71246	10.7985	10.6325	10.922	8.5339	10.0521	8.65377	8.6112	9.92692	8.45186	10.1999	8.56413
J06	mmu-miR-380-3p	14.4528	15.9855	13.2488	15.8842	12.6414	11.2545	12.1995	13.269	16.0641	13.7839	13.9399	15.587	14.0067	13.1822	11.3333	13.445	14.0031	11.9408	13.0736	12.2556	12.4827	11.331	12.8122	13.472	15.2933	13.753	12.2038	14.782	14.6969	13.9361	15.0201	13.8772	14.0067	12.6586	12.7848
J07	mmu-miR-701	12.6138	11.3607	12.0314	11.3871	11.1182	9.88611	11.6596	11.3432	12.205	10.9526	9.3023	11.4161	11.0989	9.80098	10.5795	11.2807	11.7102	10.4147	12.4732	12.0991	11.1237	11.1656	10.8839	10.4341	12.1027	10.5356	10.54	11.0585	10.9677	9.71265	10.3332	10.6969	9.83933	10.5887	10.2367
J08	mmu-miR-350	3.59344	3.54762	4.69999	2.61825	2.22182	1.72825	1.60505	2.96558	5.28784	4.58099	2.87438	3.03742	3.39222	1.86814	1.33264	1.98256	2.47668	2.31708	3.31603	2.14313	2.47157	1.85061	2.84307	2.49207	3.38425	2.66392	1.55566	2.35979	2.13325	1.76783	2.8259	2.55432	1.92237	2.55714	2.45966
J09	mmu-miR-466d-5p	15.7958	13.6566	13.2426	14.8644	12.1394	13.4181	13.1488	14.1651	11.9055	14.5788	15.9953	12.8404	14.9356	12.9106	13.5263	11.0928	11.4881	10.6122	12.89	11.6239	12.2288	12.154	11.0005	12.1821	11.8157	11.2676	11.502	13.7176	11.291	11.8155	15.2997	12.3367	13.5682	12.7538	13.8265
J10	mmu-miR-450a-5p	4.99626	4.76903	6.01635	3.57967	3.13885	3.78569	3.61516	4.50919	6.87104	6.35853	4.73102	4.41763	4.94416	3.99909	3.45025	4.32018	5.06733	4.73802	5.66973	4.60922	4.71052	3.82266	4.87338	4.46054	4.56611	5.34333	3.78291	3.22003	3.29587	3.4065	3.94785	3.53283	3.43023	3.41326	2.81916
J11	mmu-miR-154*	10.0992	9.86399	10.629	9.26287	10.1568	9.9747	8.91401	9.63689	10.1453	10.075	9.84009	9.80438	10.3887	10.1467	9.60124	9.79091	13.3954	10.7602	11.0802	9.84091	9.15293	11.2695	8.08721	9.40264	9.61684	8.27689	9.20419	8.12828	8.05125	9.95773	8.73985	9.87719	10.1886	10.6929	8.37935
J12	mmu-miR-467c	8.94888	8.60569	9.52132	7.7648	7.35176	7.71497	7.38063	8.45596	9.54641	9.31843	9.00105	8.81772	8.07585	7.72604	7.17829	7.83386	7.85411	8.02024	8.35857	7.46371	8.38902	7.82534	8.0409	7.9144	7.08484	6.63584	6.81207	7.64794	7.52881	7.56011	8.14693	7.23306	6.66567	7.50129	5.35769
J13	mmu-miR-125a-3p	8.12758	8.41478	7.83062	8.43342	7.54411	5.64537	6.92542	7.1057	8.7149	8.03904	6.70655	7.17374	7.62097	6.85047	6.25399	7.68049	6.60511	7.46321	7.96441	8.568	8.04344	7.05546	6.21126	6.07366	7.38521	7.28521	6.37841	6.81402	8.02904	7.24303	7.72751	7.58881	6.38347	7.05699	8.01903
J14	mmu-let-7c	-2.21134	-2.32579	-2.32312	-3.73411	-3.27658	-3.4751	-3.7664	-2.82803	-1.38461	-1.90585	-1.40657	-3.33658	-1.44699	-4.1864	-4.17316	-4.17683	-3.44644	-3.842	-2.75813	-4.06067	-3.70107	-4.60634	-3.72116	-3.8624	-3.87877	-3.6826	-4.53333	-3.28974	-3.50929	-3.99299	-3.09208	-3.40253	-4.14016	-2.1465	-3.61052
J15	mmu-miR-881*	13.5013	13.4832	10.4823	13.3673	10.0861	9.49208	9.29997	12.0712	12.0823	12.1373	11.6665	11.8661	12.219	10.4449	9.65797	11.064	12.4721	10.5755	14.1329	11.0109	11.9489	10.7472	10.4511	13.745	11.7382	9.09348	11.563	10.0007	12.2012	10.1911	10.9892	11.0106	10.1043	10.2661	11.1229
J16	mmu-miR-674	5.51699	6.13876	5.10861	6.1848	5.65467	6.78198	6.10783	5.60696	5.87812	5.19961	6.43562	4.97101	5.33977	4.97593	5.47027	4.56303	5.67951	5.66559	5.48305	5.25723	5.62459	5.27756	5.14102	5.27307	4.7903	5.3632	5.66569	6.20408	5.40938	5.55166	6.29004	6.30687	6.02357	5.92551	6.12629
J17	mmu-miR-654-3p	13.0018	13.6139	13.4675	13.3279	10.1788	9.73164	9.49073	11.6804	13.2325	12.7949	15.5519	13.207	13.1033	15.2038	10.5689	10.3339	10.7626	9.87103	10.5448	9.8302	9.95223	9.88109	9.30376	13.4504	12.9175	11.0698	9.02517	14.2377	13.1586	12.7181	12.722	15.8773	13.7966	14.1686	12.8358
J18	mmu-miR-546	12.1314	10.0808	10.4545	9.93007	8.76086	8.62457	8.66493	9.78264	10.3499	10.3582	9.72168	9.54547	10.0152	8.00642	8.8705	10.3432	10.0208	10.2447	10.7888	10.0069	10.4455	9.19731	9.32309	11.3772	8.64644	9.57876	8.35794	9.4454	8.60191	8.53679	9.81536	8.89505	8.59956	8.36785	9.55448
J19	mmu-miR-100	2.54319	1.69741	2.95527	1.1107	0.450033	1.05446	1.08648	1.54675	3.45102	3.04653	1.70916	1.66989	2.14285	1.38788	0.671352	1.30548	1.82413	1.66012	2.30907	1.54972	1.57142	1.16591	1.74851	1.80093	1.57072	1.60533	0.645302	0.959583	0.970784	0.562175	1.54399	1.30589	0.737154	0.90344	1.16908
J20	mmu-miR-20b	2.60841	2.18563	2.42481	1.24782	1.13043	0.778014	1.15504	1.97246	2.89786	2.73173	1.5884	1.69185	2.07763	0.72329	1.24196	0.907279	1.47719	0.68566	1.56079	0.874621	1.081	0.586433	1.20616	0.97548	1.00775	0.975994	0.451432	0.973026	0.517827	0.623792	1.46919	1.2561	0.850183	1.28286	0.641627
J21	mmu-miR-362-5p	8.95622	8.60786	8.88504	8.51469	7.86557	9.0264	8.94988	8.3807	8.91738	8.97319	9.72248	8.49507	9.03986	7.98522	8.53078	9.19006	9.30301	9.67448	10.1597	9.43115	9.09933	9.32033	9.52327	9.78062	9.48455	9.86824	8.43725	7.88935	8.10441	7.5681	8.30138	8.21069	8.29922	7.33283	8.133
J22	mmu-miR-133a	12.8448	10.1212	11.7208	12.2396	10.6139	7.74766	8.05699	10.6641	12.2668	10.9935	12.0069	10.981	11.2903	8.91202	8.40097	9.75334	10.2934	9.39407	10.908	10.2046	10.2142	9.28009	9.76066	9.82978	11.1181	10.4764	9.47891	10.2394	10.2443	9.90111	10.9135	10.2647	8.38955	10.1469	10.443
J23	mmu-miR-700	5.81411	5.84708	5.98159	6.46984	5.26525	5.20115	4.31894	6.44205	7.17644	6.01012	7.46606	6.80194	5.86607	5.52575	4.41202	5.12738	5.08705	5.02099	5.78735	4.35928	5.40301	4.98925	3.70185	3.06887	6.3977	3.8488	3.1724	5.2101	6.02998	6.31755	5.94658	6.98358	6.13399	5.653	5.27412
J24	mmu-miR-615-3p	11.8457	10.2171	9.91068	9.38591	8.45141	10.0943	11.7772	9.95757	10.6627	10.5803	11.5655	10.0368	9.83979	7.36035	10.8789	10.4565	13.647	12.4331	11.6189	10.0743	13.8172	10.1278	11.3216	10.2053	10.8822	10.3897	11.3936	9.78058	9.97272	9.24967	9.42381	9.22461	9.62094	8.73756	9.71461
K01	mmu-miR-467e	7.52746	7.13234	7.40681	6.24773	6.34958	7.1621	7.29009	6.28005	8.65875	7.51486	7.51341	7.32865	7.66805	6.76557	7.18898	7.82454	8.34606	7.8985	8.74818	7.37297	7.7151	7.76175	8.04636	7.69494	8.06394	8.89767	7.11966	6.60005	6.49927	6.43442	7.25275	6.7012	6.3878	6.67358	4.89011
K02	mmu-miR-708	10.5758	9.2672	10.2245	8.72257	8.35592	8.96883	9.60845	8.5827	9.60478	9.81799	10.9465	8.69786	9.28073	9.84739	8.04021	9.48682	10.7334	9.37523	9.95863	10.8468	10.3795	9.19015	9.70729	9.65965	9.12414	10.5695	10.044	8.84276	8.3603	8.08167	9.20517	8.88391	7.75425	9.96701	7.84173
K03	mmu-miR-699	4.7317	4.22678	4.72214	4.22521	4.13982	4.69761	4.87184	4.96703	6.64219	4.81321	4.72577	4.00639	4.18084	4.63545	4.65257	5.57963	4.81186	5.13938	5.48413	6.07175	5.47079	4.71695	4.96983	4.98776	5.78667	4.88567	4.98417	4.36852	3.96906	4.38528	4.02568	4.02661	3.89707	3.83781	4.48928
K04	mmu-miR-217	9.69754	11.0655	9.72574	9.19051	9.1603	9.24579	10.3211	9.24685	9.94368	10.3518	10.0612	8.56022	10.0515	9.31067	9.87352	10.6335	11.453	9.60123	10.7398	10.1949	8.23524	9.22975	10.1147	10.7794	9.64772	11.0823	9.66812	8.95557	9.91363	8.3373	9.49986	9.74503	9.37622	7.38598	8.81958
K05	mmu-miR-301a	5.45114	5.6622	6.37486	5.13862	5.39741	5.4354	4.58765	5.53571	6.80803	6.31742	5.61477	4.72307	5.41462	4.9021	4.85654	4.24298	5.50711	5.12727	5.27554	4.85753	4.74713	4.27667	4.48314	4.33112	4.20972	4.32302	3.789	5.06833	4.36299	4.30672	5.07683	5.1555	5.10025	5.35947	4.0453
K06	mmu-miR-140*	1.8486	1.96212	2.11762	1.20139	1.34533	1.13629	1.17919	1.77896	2.75677	2.25108	1.91147	1.45629	1.61349	1.0366	1.08391	0.597694	1.25171	1.02882	1.53742	0.897108	1.19279	0.883144	1.14438	1.22067	1.06555	0.947096	0.615814	1.4705	1.03632	0.691217	1.95033	1.50273	0.908048	1.47499	1.64227
K07	mmu-miR-503	8.09752	7.89186	7.55851	7.16273	7.25388	6.80727	8.34188	7.34737	8.36142	7.53399	8.07924	7.56019	8.17059	7.9645	7.4261	7.83694	7.85152	7.77373	8.14323	7.31671	7.8404	7.20373	6.92981	7.53507	8.53338	7.55532	8.14794	7.25802	7.29376	7.23453	8.47232	8.08864	7.1773	7.13739	6.46361
K08	mmu-let-7d	-2.10983	-2.39569	-1.98713	-3.26649	-3.10793	-3.11613	-3.2674	-2.76817	-1.14857	-1.80108	-1.33478	-2.89013	-1.54199	-3.36372	-3.6679	-3.68448	-2.93635	-3.30003	-2.53568	-3.44376	-3.33527	-3.78694	-3.18409	-3.29611	-3.17082	-3.11016	-4.06199	-3.1499	-3.25823	-3.82691	-2.89459	-3.10462	-3.78002	-2.24987	-3.2384
K09	mmu-miR-335-3p	6.81703	6.51029	6.5012	5.70664	6.35409	6.07239	5.90146	5.89593	7.88293	7.26595	6.4914	6.56107	6.75674	6.04551	5.00903	5.53353	6.0155	5.60324	6.68126	5.48753	6.00215	4.88071	5.80097	5.58534	5.72949	5.40758	4.63833	5.87165	5.20488	5.40852	5.96482	7.43337	5.32517	5.7225	6.04062
K10	mmu-miR-26b	-1.01784	-1.36105	-0.446251	-2.5459	-2.71217	-3.34933	-3.25509	-1.92095	0.235552	0.269879	-1.13241	-1.43478	-1.15177	-1.399	-2.88586	-2.69581	-2.17637	-2.41475	-1.58161	-2.36296	-1.7273	-3.00277	-2.09224	-2.25828	-2.41435	-2.11491	-3.24188	-2.96375	-2.68572	-3.03872	-1.99492	-2.33556	-2.67771	-2.21602	-2.22277
K11	mmu-miR-542-3p	7.4188	7.00061	7.65886	6.19566	6.09017	5.88247	5.91397	6.81682	9.07093	8.14647	6.76858	6.92132	7.30029	6.86682	5.68717	5.99016	6.655	6.37937	7.37751	6.56928	6.42172	5.77378	6.30092	6.11787	6.51753	6.76507	5.3337	5.80699	5.71992	5.94112	6.87372	6.31917	6.02315	6.15091	5.65139
K12	mmu-miR-19a*	11.85	11.6042	11.8359	11.2122	10.7873	8.51749	8.3432	10.9972	10.9695	12.8294	11.5405	11.5515	11.9464	10.0049	5.25653	9.08568	10.6794	11.2496	12.245	9.63797	9.90838	9.91625	9.99485	10.8598	10.1819	10.1251	10.0993	10.2152	11.2142	10.2141	13.0334	10.1251	11.1951	9.96135	11.2745
K13	mmu-miR-129-3p	10.7546	10.7488	10.1832	10.0858	10.1303	10.1673	10.559	9.68683	10.6372	10.9947	10.2381	10.1202	10.3953	9.36865	9.8075	10.841	12.2467	12.1401	13.0454	13.1082	11.8515	9.89396	10.7712	11.7698	10.1146	-8.47122	10.7977	9.28521	9.52566	10.3699	11.3302	10.2069	10.1586	9.61114	9.08823
K14	mmu-mir-135b	8.98342	7.17144	7.51356	6.47256	6.79251	9.21268	9.67696	6.64932	7.74768	7.64003	9.79122	7.06514	7.67558	7.65956	8.03929	10.3687	12.1486	11.7475	12.5198	12.5305	10.7134	11.0564	11.4171	12.9625	13.4633	12.2308	16.1293	5.26733	5.7668	5.7162	6.06183	5.60451	5.25224	6.09142	6.49065
K15	mmu-miR-720	-0.393846	-0.977144	-0.456006	-1.89309	-1.23482	-2.56445	-2.00825	-0.567847	-0.167853	-0.302011	-0.956527	-1.45787	-1.86518	-1.75477	-2.17794	-0.867457	-1.67195	-1.59705	-1.37407	-1.48373	-1.06704	-1.60119	-1.63061	-1.48372	-0.859099	-1.93478	-2.38419	-1.79828	-2.3168	-1.58029	-1.58499	-1.66289	-2.14103	-1.60676	-0.929435
K16	mmu-miR-195	-2.70716	-3.42467	-2.53386	-4.39677	-4.74023	-4.63213	-4.64441	-3.63583	-1.8791	-2.20092	-3.66385	-3.40031	-2.97086	-3.77025	-4.59605	-4.07665	-3.81834	-4.0123	-3.35478	-4.30189	-3.86484	-4.54922	-3.78777	-4.15659	-4.08146	-4.14709	-4.95997	-4.72463	-4.49865	-4.84082	-3.72847	-4.25054	-4.81038	-4.26213	-4.21092
K17	mmu-miR-711	13.1956	13.9646	13.4811	11.6729	14.6785	10.3914	8.91499	12.4524	11.5902	12.812	15.7386	13.2982	11.707	13.1373	12.2493	13.4693	13.5594	9.73639	13.2931	10.2223	13.4246	13.4142	12.4529	15.0663	12.053	11.7499	10.3684	11.1533	11.6358	11.7012	13.4374	17.1961	12.0936	12.7265	13.2852
K18	mmu-miR-199b	1.48613	0.807009	1.71162	-0.640583	-0.840054	-0.563405	-0.543999	0.511398	2.56133	2.2317	0.707095	0.620984	1.13184	0.357889	-0.502436	-0.297556	0.646987	0.332411	0.939746	0.0282615	0.573004	-0.780479	0.672888	0.290498	0.0131708	0.280712	-0.606366	-0.39289	-0.346411	-1.03179	0.413093	-0.179451	-0.650234	-0.053995	-1.89489
K19	mmu-miR-34a	0.864213	1.61783	0.662001	0.917888	1.5119	1.78691	1.28677	0.00135925	0.492312	-0.0862585	0.328407	-0.78293	-1.02544	-1.07836	-0.739792	-2.34912	-0.910964	-1.56211	-1.15089	-1.57731	-1.57579	2.50533	-1.76197	-1.4886	-1.59166	-1.63144	-1.22804	-0.235247	-1.0701	-1.18844	-0.466827	0.719105	0.714878	0.873488	-0.197817
K20	mmu-miR-130b	3.50814	4.37317	3.66721	4.44855	4.97527	4.99607	4.73625	3.9184	3.41896	2.91009	4.97821	2.86679	3.51702	3.77869	3.27215	2.62382	4.16352	3.83215	3.43148	4.13246	3.19561	2.99404	2.74867	3.02081	2.28694	3.17749	3.24937	4.74425	3.05365	3.30514	3.93292	4.20682	5.67012	4.49723	4.18134
K21	mmu-let-7e	-0.668594	-0.849754	-0.537698	-1.95014	-2.08891	-1.46903	-1.18318	-1.27538	0.376773	-0.0117435	0.108978	-1.63433	-0.119156	-1.90497	-1.90958	-1.44684	-1.1001	-1.47269	-0.726607	-1.43231	-1.45486	-1.85508	-1.27024	-1.50872	-1.23708	-1.25068	-1.93154	-2.21678	-2.20262	-2.34087	-1.55535	-1.65479	-2.41192	-0.937094	-2.08136
K22	mmu-miR-681	8.52354	7.60892	7.32315	7.24533	6.68286	9.82843	9.38888	6.9983	7.9261	7.85252	10.3299	7.6245	7.91124	7.82868	7.78037	10.869	10.6991	11.1564	11.9604	10.9665	11.703	11.0731	11.2697	10.905	13.1379	11.0755	10.0467	6.5374	6.72275	6.61127	7.00378	6.57663	6.28876	6.56551	6.98175
K23	mmu-miR-363	11.5933	10.6048	11.2729	10.0869	9.75784	9.71935	10.1899	9.81605	13.4044	11.7938	10.6547	12.3415	11.0651	9.6825	8.60326	10.4034	11.3392	8.84417	9.95221	8.65884	10.3786	10.6459	9.98474	10.5897	10.4313	9.07564	9.33014	9.49688	9.47415	9.27158	10.818	9.35061	9.39375	10.0403	6.30889
K24	mmu-miR-188-3p	8.02902	7.28686	7.98229	6.99231	6.2027	7.39941	7.49398	6.86843	7.76859	8.0243	7.50927	7.42251	6.82656	7.74863	7.16221	8.17059	8.50955	8.02116	8.81902	10.66	7.65753	7.12439	8.42361	7.82828	8.89206	7.94813	6.72365	6.52677	6.31202	6.27121	6.77561	6.88763	6.76774	6.13964	7.06304
L01	mmu-miR-32	5.28694	6.64635	6.98357	5.96659	6.17414	6.41727	5.28591	5.92106	7.01815	6.37419	6.47584	4.58671	5.22607	5.17406	4.96421	3.98809	5.59594	5.85685	5.97546	6.12134	5.19254	5.05752	4.87875	5.05887	4.66154	5.46075	5.24803	5.94991	4.25484	4.63975	5.53105	5.53258	6.64742	5.54888	5.35569
L02	mmu-let-7i	0.243022	0.584345	0.663966	-0.795909	-0.62813	-0.674325	-0.794728	0.325887	1.61303	0.797183	0.140744	-0.62901	0.192505	-1.21424	-0.781992	-1.32509	-0.531357	-1.04867	-0.43474	-0.993337	-0.595409	-1.18342	-0.842859	-0.78897	-1.09882	-0.914822	-1.02531	-0.714871	-1.08419	-1.22576	-0.042935	-0.414246	-1.14391	-0.371723	-1.20234
L03	mmu-miR-208b	12.784	12.0557	11.9212	11.6615	10.6699	14.9747	13.082	11.5497	11.9472	13.0524	14.4158	12.3205	12.6065	12.3892	11.8972	13.1446	12.7777	13.8755	13.8588	14.6826	13.2634	11.8901	14.4524	12.6315	11.7219	14.0675	12.1128	11.6346	11.7768	11.9738	11.4859	13.9948	11.4612	12.0504	12.1348
L04	mmu-miR-135a	12.0864	11.1518	11.657	10.5361	9.4218	8.96154	8.64581	9.75805	12.4337	12.1709	11.073	11.3236	11.0432	10.0129	8.60741	8.91476	8.98583	9.93657	11.4053	9.86015	9.02405	8.55411	9.22324	16.521	9.79478	9.99325	8.38306	9.7958	10.2428	10.039	10.4993	9.7738	8.91846	10.1126	10.1108
L05	mmu-miR-707	10.8313	9.15704	8.48343	8.13435	8.03586	7.8062	7.76427	7.84753	9.2846	8.84434	8.78292	8.48011	8.08665	8.77406	7.52287	7.87619	7.99142	7.83463	8.32419	7.32793	7.42377	7.62279	7.34316	7.42334	7.78695	6.92563	6.76984	8.13714	7.94422	8.56105	8.19225	8.09866	6.57046	7.42004	8.67405
L06	mmu-miR-298	10.42	9.48552	9.09989	8.04163	8.54332	6.27668	6.49633	8.61437	9.75905	8.98048	8.09095	8.27141	9.71906	7.24954	7.94125	7.55727	7.99363	6.89858	7.66764	6.44734	5.17196	7.92465	7.2014	6.68533	7.0171	7.78882	5.91497	8.97998	8.45087	8.15959	9.13603	8.73178	7.79237	8.93644	8.79351
L07	mmu-miR-666-3p	8.50049	7.10209	7.13556	6.12765	6.33704	7.87837	8.28712	6.62718	7.66788	7.23013	9.80672	7.00267	6.69489	6.45412	7.06731	7.26149	7.7463	7.85606	8.46582	7.47267	7.4946	7.51237	7.40923	7.6034	7.81012	7.60599	6.37704	6.32268	6.966	6.48865	6.87678	7.63881	6.41068	6.06158	7.02522
L08	mmu-miR-181b	5.5986	5.89027	5.58368	5.13987	5.10307	4.96861	5.26719	5.54481	6.29077	5.77056	5.91857	4.79207	6.23746	4.65392	4.82023	4.27855	5.22854	4.85854	5.16979	4.52531	4.80781	4.14657	4.70951	4.59254	4.35156	5.28476	4.29173	5.5615	5.00811	4.51898	5.62099	5.19303	4.7093	5.39112	2.35645
L09	mmu-miR-466c-5p	9.50014	10.1724	10.3646	9.09218	8.7824	8.8948	9.58959	9.05473	10.2728	10.0315	9.84997	9.82716	9.86478	8.6113	8.11333	10.0844	9.21169	9.68799	10.6208	7.06298	9.40728	8.6231	8.82699	9.398	9.14645	8.26147	8.38772	9.36487	8.48024	8.21328	10.0684	9.08113	8.09331	8.25117	6.72945
L10	mmu-miR-384-3p	12.2352	11.0528	10.7766	9.98382	9.21425	11.7879	12.1097	10.387	12.052	11.0979	12.4528	10.3345	10.5326	7.29541	11.6144	11.0491	12.7507	11.9588	12.2634	12.1327	11.6514	12.0204	11.8573	12.1902	13.7735	12.7335	10.534	9.76985	12.5097	9.57971	11.1981	9.70134	9.2734	9.33999	10.4425
L11	mmu-miR-200c*	10.6071	9.18287	9.88921	8.8675	7.91795	8.52994	10.3104	8.38976	9.811	10.1643	11.0048	9.33436	9.29158	7.69402	8.95359	9.73761	9.90259	9.23033	10.4781	9.90816	10.0268	8.53782	9.57674	9.83843	10.1633	10.6978	10.7435	7.58998	8.15671	7.98267	9.21174	8.52357	8.6254	8.6546	9.21491
L12	mmu-miR-140	2.56549	2.39346	2.99672	1.42141	1.32662	1.43609	1.48138	2.02566	3.95606	3.27221	2.23774	2.10474	2.35639	1.19561	-6.97703	1.41055	2.07652	1.72006	2.58858	1.61264	1.8342	1.19919	1.91502	1.75168	1.59733	1.78899	0.99302	1.30188	0.979356	0.842821	1.84667	1.58177	1.16379	1.50701	1.24433
L13	mmu-miR-7a	2.04536	1.8184	2.48328	1.79594	0.763515	0.522195	0.870846	1.20949	3.31969	2.60793	1.5492	1.4445	2.24819	0.817301	0.519612	0.860732	1.21559	0.875535	1.91394	0.650797	0.763668	0.508641	1.17728	0.959367	1.3243	1.1768	0.216718	0.42073	0.508574	0.281961	1.20368	1.12803	0.582222	1.04925	0.786855
L14	mmu-miR-185	2.52941	2.60952	2.40058	2.08619	2.56794	2.24172	2.01934	2.13827	2.93816	2.44051	2.41376	1.62122	2.08507	0.918437	1.8467	0.872875	1.86179	1.55022	1.81527	1.40701	1.67084	1.27425	1.20373	1.36159	1.21478	1.58554	1.45225	1.91005	1.3511	1.47397	2.52861	2.53656	2.13985	2.41157	1.81497
L15	mmu-miR-496	11.0319	10.4983	9.40953	11.3216	8.70479	10.2936	10.5438	9.03285	9.91108	9.79547	13.1901	9.81259	10.2162	8.65538	11.0069	10.9521	13.1682	12.8126	12.2076	13.2705	11.3584	10.7611	11.517	11.1366	12.2265	10.6635	10.0904	8.64995	9.19128	8.81224	9.18651	9.90456	8.90238	9.1201	8.7095
L16	mmu-miR-129-5p	10.061	10.7751	10.1506	9.7339	9.3859	9.18164	9.33658	9.80877	10.6303	11.4066	9.7098	10.2255	10.1249	9.13911	8.49636	8.87761	9.5938	8.79999	9.98708	8.75369	9.1491	7.96263	9.33654	9.07392	9.82938	9.31074	8.02696	9.85371	10.3609	9.35778	9.67925	9.43702	9.12712	9.12328	9.1077
L17	mmu-miR-758	4.38103	4.55543	5.27154	3.88217	2.3094	4.14484	6.3725	4.65936	3.50674	4.71058	6.09428	3.31097	5.16236	4.08034	4.48695	5.48656	8.98306	6.40596	9.25906	8.253	7.01203	6.52156	8.47359	8.17977	-22.3837	7.57569	5.86089	4.74258	3.34615	4.39905	4.43964	4.4059	3.71003	4.64588	4.49125
L18	mmu-miR-128a	5.2483	4.57728	4.70453	4.06396	3.79312	3.39054	3.69301	4.29467	5.42236	5.08476	4.11699	4.19559	4.74042	3.25483	3.20361	3.41635	3.87596	3.56465	4.21975	3.33867	3.69226	3.205	3.95897	3.53461	3.57487	3.84943	3.07967	3.77457	3.51389	3.21836	4.45246	4.20209	3.22906	3.85446	0.462254
L19	mmu-miR-30e	0.944536	1.03563	1.39685	0.2304	0.132305	-0.0245245	0.147663	0.593934	1.96586	1.3291	0.742297	0.247739	0.7255	-0.0222193	-0.513377	-0.320891	0.219285	-0.123145	0.597789	-0.0409185	-0.117514	-0.335667	-0.0031675	-0.253972	-0.165042	-0.0940063	-0.415009	-0.00847925	-0.482237	-0.422398	0.513089	0.593723	0.153293	0.16651	0.332274
L20	mmu-miR-339-5p	6.71972	7.1403	7.03557	6.93944	6.5946	6.34418	6.67028	6.29443	6.23763	6.49739	6.93394	6.03542	6.05262	5.79826	5.66001	5.18049	5.95925	6.07448	5.88221	5.84559	6.18006	6.05862	6.63133	6.73246	7.96792	5.97997	5.38002	6.94519	6.63066	6.60844	6.88923	6.67331	6.51329	6.75231	6.67499
L21	mmu-miR-718	8.29752	7.39585	7.46289	7.20829	6.21943	7.59079	7.53288	6.91446	7.93797	7.72137	9.3226	7.44665	7.19943	7.52724	6.6272	7.4159	7.58357	7.65789	8.11152	8.10197	7.73698	7.43564	7.47419	7.44698	7.54861	7.98668	6.4006	6.61486	6.94645	6.87591	6.95319	7.35402	6.82361	6.46324	6.41993
L22	mmu-miR-337-3p	11.0149	10.2195	10.8466	9.71268	9.27497	9.92925	9.7007	9.44362	10.8366	10.2961	9.93282	10.6319	10.1072	10.1582	9.46068	11.4427	11.7992	11.4656	12.5301	10.881	10.8786	11.3367	11.545	11.2102	10.4277	11.222	10.4206	9.06267	9.23621	8.92458	10.2228	9.55596	9.22339	9.11646	9.89724
L23	mmu-miR-342-5p	8.67991	9.00871	8.73863	7.21101	7.83134	8.36905	7.80618	8.18794	8.93241	8.78233	9.39869	8.30223	8.65546	8.54877	8.74418	9.37534	8.80916	8.82066	10.0477	8.00263	8.69608	9.25038	8.9438	9.08209	8.57751	9.41906	7.6623	7.3394	7.66712	7.22219	8.05562	7.97904	6.66232	8.04875	8.01755
L24	mmu-miR-20a	-0.0586215	-0.494291	-0.0784215	-1.10938	-1.26575	-1.41334	-1.32727	-1.08047	0.34598	0.105851	-0.755763	-0.776884	-0.393144	-1.5283	-1.35641	-1.65104	-1.04221	-1.36867	-0.61225	-1.60846	-1.4571	-1.98155	-1.22764	-1.53371	-1.42997	-1.28782	-2.19862	-1.43737	-1.76797	-1.8369	-0.965848	-1.14929	-1.55361	-1.24084	-1.58392
M01	mmu-miR-429	5.7872	3.27143	6.42501	3.95874	3.72282	4.50387	4.52026	5.25964	6.66846	6.11526	4.83819	3.86122	5.15546	4.50901	4.15119	3.98492	5.26208	5.04038	5.81062	4.86259	5.15201	4.194	4.93817	4.03684	4.131	4.94705	3.97634	3.27052	3.30698	2.62486	7.12008	4.53959	3.29756	4.14676	4.14403
M02	mmu-miR-141	7.5194	5.77612	8.35252	7.48673	8.04921	7.69078	7.34009	8.27427	9.2737	7.70945	8.16309	6.77072	7.68537	7.18886	6.61345	6.28856	7.06873	7.25832	7.54958	7.20733	7.6138	6.35279	6.44615	6.60515	5.9226	7.17129	7.39171	7.90422	6.75493	6.81565	10.8005	8.0445	6.73466	7.74942	6.67627
M03	mmu-miR-7b	3.36788	3.14875	3.76468	2.31814	2.04938	2.9089	3.13137	2.58813	4.77354	4.14334	3.75772	2.73711	3.56949	2.27855	2.64792	3.10057	3.34973	3.14709	3.88646	3.03847	3.0059	2.91753	3.26335	3.07836	3.1455	3.10453	2.35932	1.72101	1.79579	1.74744	2.5838	2.5285	1.64958	2.46881	2.17723
M04	mmu-miR-93	1.21974	1.19516	1.23075	0.426157	0.47541	0.137946	0.0500892	0.305366	1.513	1.35285	0.768768	0.291802	0.765213	0.0104497	0.183602	-0.590418	0.200807	-0.198445	0.37474	-0.298107	-0.178671	-0.654987	-0.235883	-0.257058	-0.380021	-0.309349	-0.61271	0.255107	-0.301358	-0.288184	0.421538	0.463173	-0.0182702	0.449719	-0.2037
M05	mmu-miR-99b	3.71336	3.50626	4.23018	3.44353	2.96277	3.21234	3.3766	3.71454	4.43534	4.40341	3.96101	3.79278	3.39727	3.57744	2.74347	3.04932	3.38364	3.44086	3.63942	3.20243	3.27628	2.83843	3.49202	3.29199	3.20342	3.03879	2.71585	3.76034	3.4113	3.01891	4.15172	3.93826	3.14588	3.2416	3.47502
M06	mmu-miR-30c	-1.87354	-1.91845	-1.77812	-2.0987	-1.91533	-2.06595	-2.23157	-2.10147	-1.47809	-1.72051	-2.02103	-2.38083	-2.2561	-2.57644	-4.29173	-2.93108	-2.47903	-2.5632	-2.42093	-2.72488	-2.56632	-2.92193	-2.72583	-2.63972	-2.8909	-2.45526	-3.05607	-1.88653	-2.5256	-2.59507	-1.43513	-1.60921	-1.98027	-2.3739	-1.48179
M07	mmu-miR-543	11.5602	10.4773	9.96433	9.73993	9.89794	9.20587	9.19886	10.1033	10.6401	10.1997	8.71829	10.1552	10.2681	9.68433	9.03918	9.35733	9.4256	9.76935	11.1281	9.52828	9.37535	10.5158	8.53175	9.4875	9.48387	8.53191	7.88166	9.37232	9.15209	9.60242	10.0985	12.5078	9.84498	10.0804	9.29956
M08	mmu-miR-10a	2.00436	1.51041	2.25871	0.527256	0.154729	0.239542	0.236784	1.34392	3.17628	2.76306	1.41995	1.63213	1.83769	0.953241	-0.0061885	0.635587	0.91916	0.823403	1.68848	0.659409	0.899069	0.238598	1.25511	0.761174	0.867038	0.790491	-0.211827	0.358051	0.544099	-0.054154	0.945981	0.592436	0.117706	0.530102	0.504647
M09	mmu-miR-449b	10.811	9.42642	9.3033	9.68299	7.45713	7.74933	8.40511	8.65797	9.45521	9.11327	8.05242	8.50029	8.56505	8.9078	6.86845	8.66946	8.49911	7.55487	9.36328	8.16163	8.60379	8.21663	8.29113	8.06298	7.60342	8.34107	7.67249	7.73686	8.31005	7.39034	7.69256	8.88644	7.72946	8.40248	8.91632
M10	mmu-miR-338-3p	3.37363	3.82698	3.98437	3.22326	3.40603	3.5112	2.64299	3.53006	4.70008	4.14667	3.77135	2.98204	3.21209	2.80538	3.45398	2.14308	3.05335	3.18481	3.42643	3.31728	2.66923	2.23	2.65916	2.53608	3.22848	2.90913	2.4221	3.29627	2.20059	2.41298	2.9793	3.0092	3.45671	3.18672	2.49912
M11	mmu-miR-214	5.13054	5.48766	4.69918	4.67409	4.1534	5.01388	4.58332	4.47527	5.22178	5.37198	5.35306	3.95399	4.53106	4.3481	4.39215	4.13782	5.25804	4.63337	4.92161	4.22968	4.59927	3.87846	4.44438	4.33778	4.00458	4.41937	3.583	4.71178	4.1277	3.51794	5.17232	5.05868	4.75384	4.38762	4.09889
M12	mmu-miR-574-3p	4.50733	4.45483	5.19204	4.39387	3.81154	4.23956	3.88868	3.96178	4.96298	4.96169	4.85002	4.94561	3.94929	4.41073	4.04891	3.78434	4.55433	4.80735	4.80202	3.91977	4.65675	3.76249	4.82941	4.88627	4.65563	4.45234	3.6869	4.55529	4.17277	3.80739	5.23513	4.71916	4.13669	4.25517	5.36665
M13	mmu-miR-335-5p	8.63803	8.55526	8.63915	8.42636	8.77738	8.65482	7.96595	7.75625	9.38793	8.85466	9.12709	8.23523	8.3778	7.98976	6.77528	6.93741	7.67084	7.45638	8.27804	7.42721	7.51676	6.63213	7.07724	7.21112	7.10701	6.93141	6.84494	8.05968	7.7355	7.92648	8.5181	8.62232	8.24944	8.55352	8.14109
M14	mmu-miR-453	7.8316	6.90882	6.88517	6.32099	6.46982	6.613	7.18419	5.77483	6.58065	7.16716	8.75436	6.89786	8.06659	7.24434	7.32257	8.51783	9.18348	8.60817	8.92433	8.65336	9.20195	7.26307	8.97292	9.14523	9.04396	9.06827	7.44148	5.67611	6.57008	5.98078	5.69337	5.13396	4.86871	5.78973	6.12978
M15	mmu-miR-291a-3p	10.0323	8.61533	7.64335	10.6901	7.54287	9.7665	11.6187	7.73717	8.80239	7.70669	10.3811	8.05204	7.8735	7.97051	9.84424	10.1173	10.5706	11.4366	11.0961	10.4172	10.9841	12.5282	10.5633	10.4146	11.5863	10.0998	10.3714	7.11795	9.77767	7.17259	8.35074	8.90193	7.92558	7.28847	7.93675
M16	mmu-miR-211	8.49365	8.05976	7.88734	6.91199	6.0884	7.8784	8.63842	6.57772	7.70937	7.5553	8.8176	7.17747	7.70889	6.81764	6.88184	7.34143	8.99312	8.53244	8.22699	7.62772	8.03565	8.21875	8.17776	8.28602	8.44154	7.93356	7.36311	6.13014	7.93777	6.596	6.86089	6.3632	6.33009	6.37112	5.27694
M17	mmu-miR-684	6.70028	7.59335	7.16632	8.00952	7.18516	10.5262	12.0876	5.47456	8.09947	7.34877	9.60803	7.5605	9.34585	9.16723	9.23533	13.1291	12.9519	13.5101	15.0086	13.8587	13.4428	10.9973	13.4581	12.9108	-22.3837	13.6447	10.7763	6.25033	7.96793	6.89015	7.19384	7.3713	6.35831	6.43821	7.70824
M18	mmu-miR-125b-3p	12.2322	10.784	11.4113	10.326	9.99645	8.47487	7.53767	9.56186	11.0722	12.2236	9.55147	10.5324	10.9518	11.0263	8.73723	8.01178	9.39807	9.27122	9.542	9.06758	9.42557	7.70256	9.34066	9.61637	8.3411	10.2616	7.90413	9.66751	9.95425	9.59282	10.0491	10.281	10.6189	9.50656	10.9879
M19	mmu-miR-27b	-1.82794	-2.3591	-1.82463	-2.64757	-3.05519	-3.21726	-3.10125	-2.65471	-0.876495	-1.35754	-2.01361	-2.12535	-1.49746	-2.83834	-3.54343	-3.16651	-2.32527	-2.66818	-2.04285	-3.38583	-3.0137	-3.35597	-2.77297	-2.9037	-2.70699	-2.64017	-3.74321	-3.10251	-2.86181	-3.46566	-2.27275	-2.54767	-3.14861	-2.3892	-2.761
M20	mmu-miR-205	7.14833	6.28313	6.28372	4.98369	4.94571	5.17333	5.54589	5.58874	5.7703	7.32379	6.1261	6.38021	6.22763	6.28654	4.17369	6.90556	6.67385	6.44745	7.83478	6.97578	7.3672	5.98528	7.7214	7.21606	6.51578	7.03111	6.3437	3.52467	5.81433	5.15096	5.42689	4.37599	4.99815	4.36824	4.13626
M21	mmu-miR-683	10.3152	11.8854	10.4009	9.49428	8.59057	7.19886	7.58158	9.27207	9.52411	10.6564	7.10936	10.2046	9.91697	9.26944	9.60481	8.47067	10.9379	9.62015	10.4333	10.6534	7.80957	7.83483	9.59914	10.19	7.03425	8.24761	8.54489	8.90541	9.23816	8.76252	8.97021	11.7202	7.98336	10.3267	9.93189
M22	mmu-miR-337-5p	9.44681	8.52069	9.15974	8.66012	8.54306	8.15009	8.0496	8.64794	8.80097	9.04248	8.64812	9.12586	9.18688	8.81677	7.13567	7.94462	8.14708	7.65053	8.88156	8.38989	7.54036	7.06018	7.11507	8.25496	7.81612	7.15652	6.71511	8.25291	7.75631	8.66324	8.64476	8.63462	8.35333	8.70106	8.51903
M23	mmu-miR-742	9.11848	8.13156	8.24892	8.36032	7.80582	11.6835	12.1055	7.5257	9.06479	9.67811	11.2032	8.13504	8.91007	8.44348	8.89564	12.1695	12.2593	12.4183	13.7278	12.5351	10.7359	10.4688	11.1837	12.958	13.7124	12.0481	10.9305	7.84267	7.97218	7.63981	8.32508	9.47876	8.10483	7.97701	8.52733
M24	mmu-miR-292-5p	11.6256	10.7337	11.0753	9.56871	9.80353	10.5486	11.4209	9.42445	10.684	10.9506	12.6196	10.3892	10.8577	10.3201	11.4734	13.836	12.3859	13.9531	13.1519	12.5746	12.4283	12.3064	11.9606	13.784	13.5893	13.6861	11.9992	9.49238	9.70107	9.56845	9.72608	9.72718	9.63247	9.27074	10.0561
N01	mmu-miR-466b-5p	12.4675	12.184	13.6154	11.271	11.5722	11.0945	13.2111	12.0583	14.0541	14.2523	12.9107	11.0335	12.3332	12.6316	11.0669	12.2628	11.1643	10.9115	12.0536	11.7482	11	10.6649	10.8315	12.6737	12.3349	10.356	10.0642	11.8852	11.3583	11.6272	-21.6599	12.1866	11.3241	12.5459	9.14691
N02	mmu-miR-384-5p	12.4745	11.4164	11.2414	10.4648	9.98312	12.1354	12.3933	10.9155	12.7548	11.6204	16.0586	11.0132	11.452	10.9113	10.4032	13.5954	13.6456	13.5793	13.3161	12.1551	-22.4297	13.1111	13.1075	12.9432	11.8418	12.5107	11.7328	9.99544	10.4033	10.5409	14.8452	10.2394	9.9168	10.2142	10.6122
N03	mmu-miR-325	12.5919	14.4158	12.4553	12.4607	11.4751	9.93327	12.6918	11.9639	12.9402	11.8846	12.9045	12.3277	11.6526	12.1491	11.3438	13.0734	13.1106	11.2729	13.669	11.7725	11.8442	12.7057	13.9911	11.6197	13.0418	11.6431	10.4287	11.5947	13.1988	10.5648	12.4362	11.6033	12.0574	11.5167	11.8238
N04	mmu-miR-501-5p	7.58624	7.50773	6.75379	7.41728	6.88393	7.84565	6.92641	7.07413	8.23238	7.92213	8.48532	6.92801	7.4064	6.57963	7.14379	6.97974	7.25196	7.66405	7.72311	7.74888	7.46446	7.12231	7.69671	7.52536	7.47507	6.88213	7.09841	7.44452	6.63562	6.6847	7.26925	6.99813	6.80938	6.88518	7.40178
N05	mmu-miR-324-3p	5.20644	5.52145	5.10546	4.77279	4.75258	4.69518	4.29313	4.81031	5.15151	4.53415	5.3829	4.37854	4.89694	4.65678	3.92338	4.35441	4.3724	4.3939	4.32379	4.08529	4.34026	4.23072	4.05071	4.41239	3.96738	4.25272	4.12746	5.1393	4.78111	4.59436	5.28018	5.236	4.73072	5.32053	5.20738
N06	mmu-miR-423-3p	4.78752	5.0447	4.69739	4.37823	4.11287	4.20914	4.12854	4.01032	4.48624	4.21402	4.32608	3.68649	4.10223	3.80893	3.71204	3.12987	3.67871	3.68896	4.08272	3.54787	3.56699	3.5485	3.96496	3.85459	3.77235	3.55284	3.37279	4.55461	4.03686	3.79934	4.59614	4.33318	3.90035	4.44566	5.236
N07	mmu-miR-451	-2.15245	-2.08331	-2.24355	-3.42399	-3.31509	-2.69596	-2.75603	-3.04182	-1.25884	-1.66544	-3.10913	-3.89204	-3.36683	-3.73611	-3.40136	-2.23674	-2.01455	-3.34401	-2.59347	-3.95068	-3.29121	-3.68014	-3.56896	-2.94359	-3.70515	-4.17341	-4.12627	-3.01888	-3.71558	-4.32999	-2.24173	-3.1954	-4.14492	-3.33177	-1.46907
N08	mmu-miR-132	5.26844	5.60879	5.3807	3.96401	3.40782	4.29016	4.1707	4.37539	5.9244	5.73151	4.91453	4.08069	4.43733	3.73319	3.51979	4.09954	4.23558	4.27493	4.89539	3.99049	4.00146	3.27715	4.51884	4.31433	4.04956	4.24801	3.47007	3.99716	3.74528	3.00689	4.25322	4.06259	3.60154	3.81241	3.23093
N09	mmu-miR-669b	11.3241	10.8034	10.5825	10.2769	12.8469	9.50827	10.5077	10.902	11.9882	11.28	11.4358	10.4046	10.8035	10.5142	9.60841	9.23278	10.1613	10.4945	10.7035	10.0202	9.60078	9.98005	9.67255	9.97625	9.50845	9.92805	8.68847	10.5606	10.5239	10.3278	10.5738	11.0014	10.4097	10.6083	7.93338
N10	mmu-miR-153	14.7439	12.5581	12.6479	11.5676	12.542	11.5292	11.9679	12.1811	16.9519	13.4378	16.281	12.5767	14.0287	10.2614	11.4352	12.0798	13.6169	13.4755	12.4871	14.7937	11.7061	11.5031	11.7284	12.2128	12.4818	12.8474	12.0134	12.3378	12.9723	11.0418	13.8648	12.2727	12.0232	13.1593	6.75574
N11	mmu-miR-96	5.93721	5.82692	6.6022	4.81433	3.65706	5.40287	4.29906	4.94838	6.39893	5.6185	5.0807	3.8999	4.89682	4.02874	5.0943	4.14857	5.67726	4.65845	4.51304	4.09709	4.56632	3.55455	4.39915	4.40557	4.4349	4.57258	4.34348	4.22335	2.76193	2.67211	4.23545	4.56471	4.21608	3.89073	3.74379
N12	mmu-miR-1	8.07464	4.18552	9.64998	5.2381	5.52012	6.63365	6.01022	6.55733	9.73888	8.34619	6.63467	7.73383	5.77272	5.63771	4.835	7.07633	7.48516	6.01146	8.07319	5.82191	7.25944	6.43677	6.60811	5.8113	5.86508	6.80196	5.52588	7.02412	5.82541	6.44566	7.16159	7.20771	4.43817	7.34253	6.53443
N13	mmu-miR-10b	4.32026	3.49126	4.38477	2.90641	2.1488	2.18934	2.48875	3.63634	5.38009	5.03881	3.41973	3.76613	3.95104	3.24553	2.12952	3.04414	3.05524	2.83666	3.62331	2.87248	3.14766	2.23103	3.30295	2.88566	4.64272	2.71804	2.07232	2.38751	2.52144	2.33058	3.12403	2.8471	2.24317	2.58856	2.83036
N14	mmu-miR-653	11.8924	11.2763	10.9222	10.8067	8.89386	10.8897	9.41464	9.42572	11.997	10.5565	14.7369	10.1188	12.5	8.02245	9.61691	13.2354	11.8984	11.5793	12.5958	13.3235	12.6755	11.4238	10.8844	11.2779	14.7828	10.9506	10.0599	9.1751	11.0551	9.63329	10.5353	9.43494	9.05935	9.31226	10.192
N15	mmu-miR-383	10.4118	10.211	9.66984	9.69455	8.6734	7.00167	8.4988	8.49622	9.52879	9.79467	8.99788	8.94783	10.8841	8.21068	7.30127	8.45886	8.69895	8.49665	9.69218	8.93043	8.26117	8.25195	8.0577	7.35568	8.81279	7.88515	7.02422	8.70533	10.3841	8.58823	9.4289	9.09909	8.7653	8.47465	9.7853
N16	mmu-miR-300	11.7655	10.8136	11.598	11.1269	9.77235	10.2953	10.2459	10.669	10.9264	10.2622	12.4122	10.6176	10.8191	8.78225	10.5716	10.065	12.2177	11.6821	11.4971	11.558	11.9954	12.6426	9.02428	9.64248	12.2586	11.5518	11.0596	10.4509	10.8204	9.93751	11.2542	9.84675	10.801	9.22719	9.54628
N17	mmu-miR-9	10.3291	8.95368	9.69628	7.84642	9.377	9.50248	10.6431	8.9662	10.2967	10.2025	10.8706	9.20514	9.67118	9.18683	9.06862	9.76831	10.5639	11.0425	12.3082	11.2088	10.4274	9.74873	9.73022	10.064	10.4415	9.61784	10.0663	8.63857	9.14511	8.5114	9.28141	8.3064	7.62665	8.10453	8.33948
N18	mmu-miR-743b-5p	12.3509	12.6707	13.1116	-21.7441	11.0481	8.68801	9.00521	9.59141	12.5166	11.1169	11.9321	11.6931	12.5358	11.2464	10.1535	11.0477	11.4251	10.5277	10.6405	10.7909	10.3269	9.38906	10.7654	10.2777	9.69741	10.9526	9.57935	9.65892	10.5654	9.61293	9.83652	10.3929	10.4589	9.86198	11.7289
N19	mmu-miR-421	5.75806	5.56421	5.57867	6.14643	5.12689	4.63516	5.06953	4.94447	6.38844	5.78707	5.89375	5.61456	5.79883	4.98328	4.51365	5.07567	5.53525	5.24109	6.19224	4.92831	5.26766	4.83994	5.1205	5.14006	5.13767	5.17907	11.3785	4.94963	4.73438	4.72838	5.18149	5.19352	4.49077	4.77708	4.70738
N20	mmu-miR-148a	-3.24595	-3.56263	-2.89421	-4.75545	-4.98296	-5.09591	-5.05023	-3.97015	-2.34661	-2.77325	-3.9572	-3.81136	-3.50589	-4.85582	-5.25804	-4.90434	-4.43459	-4.59255	-3.84507	-4.76484	-4.36221	-5.19819	-4.21323	-4.7026	-4.5731	-4.50098	-5.53891	-4.968	-4.9265	-5.30239	-4.14411	-3.72396	-5.083	-4.6395	-4.50183
N21	mmu-miR-181d	7.71674	7.46133	7.40467	6.70325	6.8254	6.51977	6.53008	6.98575	8.27623	7.90232	7.38298	6.45119	7.48109	6.49114	6.85259	6.16208	6.89493	6.67907	7.09965	6.273	6.54532	6.12614	6.57536	6.087	5.99411	6.46938	5.83406	6.76361	6.44972	6.18318	7.16235	6.74074	6.29255	7.02074	4.12861
N22	mmu-miR-223	1.47917	1.67034	1.85678	0.68482	0.157396	0.481555	-0.157667	0.707703	3.41183	2.85499	0.396543	1.21081	1.34399	0.612593	-0.142001	0.176767	0.768384	0.630392	1.70948	0.304326	0.730167	0.165628	1.28767	0.639018	0.536016	0.289621	-0.584058	0.62568	0.239141	-0.311877	0.729594	-0.252318	-0.167015	0.009562	-0.539275
N23	mmu-miR-763	10.3908	9.15919	8.26743	8.5477	7.74459	8.21091	8.31092	8.27611	9.39182	9.22515	9.7756	9.13176	9.59929	9.36129	7.32753	7.88777	8.57261	8.99848	8.55744	8.03532	8.27564	8.13393	8.19296	7.95735	9.57764	9.89426	7.29919	8.43082	8.78315	8.42513	8.54291	9.67815	9.75313	8.52135	10.4246
N24	mmu-miR-466f-3p	8.30248	7.45512	8.54691	6.26178	5.97045	6.22878	6.35872	7.4302	8.78047	8.15882	5.48624	7.23787	4.46365	6.76754	5.94311	7.18745	6.79782	6.4957	7.2293	6.35632	7.29597	6.43769	7.01774	6.89322	6.98194	6.80948	6.44474	6.52854	5.64653	6.28579	7.33687	7.64102	6.48528	5.69422	6.88043
O01	mmu-miR-702	9.03389	8.71651	7.95745	8.54206	7.90818	7.62738	6.60468	9.33816	9.82474	9.40524	8.86362	8.68435	8.7102	7.86455	6.8817	9.21939	10.5039	8.04193	9.90665	8.59345	8.03291	7.90363	7.41987	9.18892	8.4084	9.2507	8.04646	8.4516	7.98165	8.6303	8.94204	8.60049	7.9784	8.07135	9.15171
O02	mmu-miR-488	10.3591	10.6126	9.86233	8.90989	8.7007	8.67929	9.59295	9.07698	10.4298	10.3604	9.99879	8.53083	9.68697	9.32161	9.07322	10.2731	10.3228	10.7791	12.2028	9.28642	9.77693	9.41454	9.91332	9.6999	10.1991	10.7468	9.07658	8.86668	8.98021	7.63485	9.5256	9.23609	8.18368	7.66487	9.3941
O03	mmu-miR-15a	0.406713	1.1379	0.910394	-0.205262	0.156963	0.473419	-0.232409	0.591373	1.55709	0.702723	0.450778	-0.506078	0.035908	-0.662174	-0.064792	-0.987071	-0.0540695	-0.333375	-0.188075	-0.390703	-0.236587	-0.595524	-0.529148	-0.432774	-0.817256	-0.201582	-0.337626	0.0426857	-0.653811	-0.640374	0.556012	0.297493	-0.16099	0.16665	-0.350791
O04	mmu-miR-24	-2.10064	-2.34047	-2.09048	-2.91795	-3.04965	-2.82773	-2.87328	-2.73441	-1.4385	-1.80186	-2.10045	-21.6142	-2.071	-3.00716	-2.73423	-3.25206	-2.62415	-2.87443	-2.16754	-3.0427	-2.90775	-3.43379	-2.822	-3.10656	-3.01198	-2.93815	-3.58996	-3.05672	-3.17813	-3.51726	-2.67145	-2.85997	-3.18498	-2.85213	-3.15738
O05	mmu-miR-124	12.5667	10.8366	10.014	8.91634	9.36303	8.32804	8.26152	8.96048	10.6916	9.55241	8.87019	8.34354	8.96291	9.98956	7.31825	8.23641	9.41479	8.40618	8.56528	7.88846	8.82548	7.83644	7.99384	8.96251	9.44232	8.88855	7.82021	9.29335	8.65609	9.8218	9.1805	9.7807	8.78574	12.326	10.4859
O06	mmu-miR-127*	11.848	11.3442	10.5751	11.196	10.9707	11.2267	11.0483	11.3646	11.5803	12.7695	12.1723	12.3491	13.8905	10.6024	11.4157	12.4404	12.458	10.7231	12.4669	12.9972	11.2639	13.1472	9.76011	11.5625	12.5781	11.7006	12.184	10.078	10.7693	12.5484	10.9648	10.7347	10.7725	13.6264	11.7685
O07	mmu-miR-450b-3p	8.1523	7.79449	8.27449	7.2437	6.92566	8.41792	8.15991	7.78096	8.91633	7.91758	8.52534	7.82386	8.64986	7.3605	7.11602	7.92154	8.62442	8.2244	9.49739	8.21777	8.50092	8.19627	8.78894	8.25131	8.40286	7.6396	8.1492	6.81394	6.82353	7.16318	7.51307	7.65964	7.0153	6.80367	6.36028
O08	mmu-miR-221	3.88543	4.66169	3.51855	2.81895	3.84096	3.88755	3.77981	3.92433	3.95625	3.32206	3.92904	2.59245	3.14074	2.56194	3.508	2.26323	3.21429	2.80131	2.59388	2.83961	3.36778	2.90195	2.6513	2.92724	2.44453	2.97146	3.26489	3.30225	2.72123	3.02976	4.04271	3.96043	3.22834	3.47218	3.08411
O09	mmu-miR-685	11.4402	11.421	10.535	9.95092	10.2422	9.51698	10.2681	9.77849	11.643	11.0868	10.5302	10.3184	11.1335	9.7187	8.9764	9.93823	10.2547	9.82684	9.89426	9.5163	8.96736	9.79967	8.95352	9.79046	9.50956	9.93546	7.8612	9.93163	9.9138	9.98276	10.4404	10.3102	9.12611	9.53944	8.39341
O10	mmu-miR-202-5p	14.5532	16.7537	15.2428	11.196	13.6167	10.9403	10.7837	12.1992	13.3815	15.381	10.1718	13.062	11.6131	11.7052	8.925	9.06099	11.4188	11.1321	10.8021	9.46724	11.1586	14.1549	9.40209	11.0482	13.0789	11.0835	8.02817	10.9079	11.151	13.0955	11.4112	10.4949	11.141	10.0682	11.6668
O11	mmu-miR-678	12.4679	10.7527	10.0361	9.56591	9.24756	7.71875	8.65597	8.95321	10.2402	9.85789	9.62701	9.93129	10.2861	10.2133	8.75872	8.56222	9.09927	8.27612	10.8802	9.57948	9.40398	8.32865	8.95633	10.1338	8.64471	9.41793	8.03652	8.03909	9.65718	8.71086	8.77238	9.06646	15.0529	9.18694	9.60201
O12	mmu-miR-193	4.23275	4.82483	4.92912	4.72639	5.06524	5.71675	5.04443	4.78251	4.35654	4.00189	5.65262	4.13582	4.53118	4.4676	5.20358	4.51128	5.881	5.76472	5.80962	5.8762	5.18089	5.44625	5.13323	5.33019	4.5832	5.41351	5.45658	4.78125	3.88159	4.13181	4.55201	4.57796	5.07618	4.62835	4.67998
O13	mmu-miR-99a	-0.160379	-0.811835	0.0607675	-1.39986	-1.87599	-1.64134	-1.78979	-1.05829	0.649178	0.258996	-1.02679	-1.04409	-0.493601	-1.27803	-2.00128	-1.80983	-1.13836	-1.45846	-0.79108	-1.54213	-1.39029	-2.0604	-1.27751	-1.78478	-1.25041	-1.46446	-2.33879	-1.49729	-1.71155	-2.08792	-1.17216	-1.30321	-1.54117	-1.51216	-1.21105
O14	mmu-miR-547	8.40703	8.18302	8.28557	6.04131	5.77395	6.86054	6.34893	6.98826	8.4901	8.36579	8.37908	7.05721	8.10109	7.62559	6.35357	6.78323	7.80441	7.4126	7.77367	6.98666	8.0807	5.75585	7.66272	8.03359	7.44054	6.90694	6.23623	6.02619	6.67439	5.69926	6.60304	6.37975	6.5351	6.62452	5.37885
O15	mmu-miR-151-3p	5.04962	5.1069	5.59453	5.06221	4.71175	4.66214	4.72862	4.60543	5.4662	5.41699	5.7549	5.43345	5.39389	5.28232	4.43111	4.60421	4.80118	5.32543	5.44911	4.80138	4.82733	4.54814	5.19469	5.13597	5.20923	4.61437	3.8655	5.09813	4.99721	4.54095	4.9056	4.90978	4.6788	5.33702	5.756
O16	mmu-miR-33	6.32262	8.0826	7.29902	6.80487	7.61436	7.52626	5.67353	7.24216	6.71547	6.30061	9.04699	5.19097	5.92633	5.79222	5.83241	5.24217	7.23764	6.66578	6.1505	7.43682	6.15371	6.13969	5.16221	6.38489	5.48941	6.6396	6.07263	6.8186	5.10839	5.61116	6.7059	7.01107	7.20303	7.11764	6.94117
O17	mmu-miR-497	2.45818	2.52347	2.55713	1.65859	1.70502	1.74776	1.54547	2.31819	3.21296	2.65136	2.17476	1.42944	2.09022	1.59267	1.49326	1.03225	1.88573	1.66624	1.99172	1.57391	1.59977	0.898285	1.37378	1.24398	1.044	1.51451	1.25008	1.6167	1.02813	0.93584	2.15015	2.03622	1.6854	1.75819	1.10589
O18	mmu-miR-23a	-0.791303	-1.15082	-0.74974	-1.76654	-2.12933	-2.15003	-2.21313	-1.54012	-0.0430832	-0.274601	-1.29082	-1.34903	-0.659704	-1.62001	-2.35694	-2.21408	-1.66849	-1.844	-1.19517	-1.99964	-1.82547	-2.59701	-1.56416	-1.91984	-2.12307	-1.98175	-2.75325	-2.0091	-2.11254	-2.39376	-1.5409	-1.72117	-2.35411	-1.91066	-1.57082
O19	mmu-miR-582-5p	11.855	12.0662	12.7393	11.3027	10.6352	10.2491	9.76223	10.2891	11.5062	11.5864	9.88764	9.85888	10.3296	9.84542	9.02895	8.18467	10.1789	9.32492	11.5098	9.55503	10.2957	9.24711	10.2253	9.74714	10.206	11.8599	8.77082	10.3524	9.16932	9.21213	10.1602	10.9148	10.3163	9.6811	8.56054
O20	mmu-miR-761	9.99072	9.79512	10.2687	8.70956	8.15197	7.90311	8.45357	9.09653	9.9315	9.77041	8.69315	9.46386	9.99599	10.8856	8.20741	8.405	9.6463	8.25515	10.9082	9.87597	9.63094	8.96291	9.78028	9.80477	9.09811	9.81905	9.02415	8.5913	8.48216	8.25073	9.05458	8.44969	7.63994	8.24431	9.93003
O21	mmu-miR-465a-5p	11.3545	12.5484	11.368	9.7192	10.6678	9.41253	8.02878	10.9808	13.294	11.4976	11.088	10.0829	11.862	12.9295	9.24264	10.3209	10.6074	9.37561	10.757	9.75495	10.3365	8.76794	9.81327	10.4448	8.66095	9.11897	9.81492	9.81227	9.46631	10.0146	10.4429	10.7189	10.3558	10.9594	11.5628
O22	mmu-miR-687	11.7576	12.2342	11.691	9.88491	9.64685	9.22202	9.78197	10.0757	12.1476	11.1684	10.2779	10.9862	11.1389	12.0153	7.77522	10.2361	11.2413	10.8974	10.9656	10.8925	11.3994	10.674	10.1431	10.8854	9.08745	9.48282	8.84396	9.31304	10.7673	9.79844	10.7441	9.20483	10.0755	9.90325	11.0411
O23	mmu-miR-106b	1.34421	1.50785	1.69019	0.890663	0.833048	0.816674	0.486427	0.81503	2.16894	1.6608	1.01356	0.391288	1.1145	0.459274	0.540405	-0.172091	0.83187	0.433108	0.839997	0.287656	0.316858	-0.166674	0.188866	0.140975	-0.0964292	0.0186307	-0.306616	0.711587	-0.047562	-0.188578	0.820678	0.723127	0.765684	0.740812	-0.13038
O24	mmu-miR-212	6.26048	5.7315	5.57141	5.07609	4.57794	6.4542	6.12942	5.11027	5.99467	6.50713	6.05652	5.35626	5.49645	5.50139	4.4425	5.89042	6.60886	6.34433	6.79081	5.96878	6.55959	5.58952	5.97937	6.55777	6.10637	6.19478	5.23116	4.83914	4.98773	4.53848	5.38543	4.80976	4.83647	5.9183	4.80593
P01	mmu-miR-152	0.328343	-0.00401975	0.63744	-1.04438	-1.22108	-1.12332	-0.97749	-0.192907	1.47605	0.803669	-0.13875	-0.418826	-0.025863	-0.972626	-0.835695	-1.15488	-0.62909	-0.701035	0.103412	-0.944704	-0.53285	-1.18871	-0.433086	-0.658806	-0.673942	-0.599049	-1.41472	-1.18775	-1.15972	-1.5098	-0.303687	-0.569805	-1.2731	-0.809215	-0.995832
P02	mmu-miR-299	9.96222	9.0971	9.17812	8.27942	7.65113	11.4012	12.1172	8.695	9.79065	9.50833	13.4832	8.22555	8.77262	7.14668	10.8529	12.3717	12.1218	11.5719	15.7082	10.4336	10.553	11.6574	11.2493	11.2537	11.4552	12.7668	11.3288	8.4535	7.76034	7.70828	8.40801	8.37885	8.24084	7.37176	8.54279
P03	mmu-miR-704	10.8758	11.447	10.6376	9.97776	11.4249	9.58351	10.5155	9.44444	10.4357	10.3057	11.2617	10.6801	11.5909	9.49626	8.48923	9.64915	10.0871	9.75985	10.5001	9.85475	10.4098	9.32454	10.5404	9.68331	9.84129	9.75792	8.51202	10.5908	10.1129	10.0866	11.2116	10.2806	8.99825	9.20043	9.8797
P04	mmu-miR-17	0.0666115	-0.261972	-0.0874875	-0.966931	-1.07657	-1.05687	-1.00303	-0.9042	0.363062	0.100095	-0.475127	-0.632569	-0.326809	-1.50799	-1.02963	-1.43688	-0.767427	-1.18233	-0.592952	-1.34231	-1.304	-1.71253	-1.09846	-1.32819	-1.26506	-1.17281	-1.81005	-1.24704	-1.65368	-1.68775	-0.890477	-0.98494	-1.35858	-0.98925	-1.53909
P05	mmu-miR-30a	-2.17805	-2.56666	-1.55237	-3.35595	-3.74578	-2.87505	-2.5072	-2.68353	-1.08089	-1.47389	-2.09581	-2.68652	-2.51622	-3.25499	-3.26222	-2.77236	-2.22615	-2.45462	-1.59944	-2.5818	-2.5005	-2.8854	-2.30708	-2.58534	-2.17543	-2.54201	-3.40634	-3.72333	-3.6561	-3.88751	-2.98963	-2.97731	-3.5953	-3.38216	-3.31717
P06	mmu-miR-764-3p	10.8987	11.0995	11.4324	10.4167	9.70959	10.4879	11.8624	11.3622	11.0848	11.8272	13.2731	9.80997	10.8001	9.4685	12.0932	14.6614	12.372	12.9314	13.8454	12.5938	11.7799	11.4717	11.1094	11.213	10.671	11.605	11.3213	9.68443	10.2264	9.96237	9.41604	10.162	9.34514	10.4046	10.1691
P07	mmu-miR-147	10.4531	8.72426	9.32217	8.20726	8.75539	9.09451	11.1859	8.80497	10.1839	9.16714	10.8846	8.75005	8.96994	9.28579	8.95532	10.3954	9.63632	11.061	10.2637	10.039	11.1521	10.1494	9.41564	9.45035	10.8572	8.5693	9.60445	8.55891	8.49868	8.5824	9.2707	9.77632	8.24046	8.40699	7.80544
P08	mmu-miR-150	3.21826	3.2796	3.26122	2.19234	1.77224	2.1875	2.27186	3.77793	4.50877	4.66929	4.33836	4.29418	3.05036	2.26266	2.03149	3.63085	2.20904	2.20537	2.97972	1.86805	2.80129	2.29967	2.97147	2.67875	2.68117	1.99616	1.48026	2.82175	2.42196	1.53379	3.3486	1.93941	1.64577	2.05587	2.74192
P09	mmu-miR-698	10.7545	10.5137	9.98643	10.5303	9.39361	8.39757	9.01	8.97447	11.9677	10.7078	10.266	9.68196	9.48312	9.59395	8.01472	10.0533	15.011	10.1573	10.8509	9.52977	11.4296	10.8411	8.91656	12.0715	10.1855	8.80138	10.9373	6.8997	9.35397	7.67137	7.80423	8.93122	8.21128	9.80733	10.1417
P10	mmu-miR-296-3p	10.4515	9.7633	9.7327	9.01813	9.06704	9.5234	10.0873	8.95818	10.6778	9.84183	10.3065	9.15523	10.0952	10.6023	8.54582	9.07505	9.10555	12.8032	9.88014	9.24817	9.15083	10.5283	9.40199	9.52502	10.3219	10.1024	7.90655	8.76797	9.95537	9.24325	9.30869	8.28198	9.2635	10.156	9.60286
P11	mmu-miR-743a	11.2387	9.76339	10.2401	10.2499	9.73501	8.44844	7.36371	8.80887	9.54947	10.9317	12.9727	9.42505	12.6567	10.7591	9.32331	10.4719	10.6813	10.4492	11.7756	11.4456	10.8518	9.94932	10.9391	10.4755	9.87713	10.798	10.1083	10.7871	10.2725	9.82551	9.87393	9.15257	9.52154	10.2321	9.62875
P12	mmu-miR-471	12.9978	12.9865	11.7577	11.5299	11.3865	8.82329	9.59695	10.4124	13.0312	11.6257	11.6788	11.9991	13.4498	9.50551	12.1582	10.2602	11.8354	12.1246	10.0953	8.94607	11.6607	10.021	10.7571	10.29	11.4025	11.0551	10.7499	9.27664	12.2366	9.66924	9.76597	10.1156	10.8816	12.0159	10.0426
P13	mmu-miR-466a-5p	15.6077	17.1608	13.7358	13.0362	14.114	13.3047	13.2727	13.9465	15.9484	14.3393	14.5295	13.1045	14.3816	13.7328	12.042	13.0045	13.1885	12.7497	13.9913	13.6517	14.1996	11.9915	12.129	13.2497	13.5451	12.6728	13.0847	13.7208	13.469	12.9831	15.1736	13.6964	13.4627	11.8984	10.9869
P14	mmu-miR-151-5p	0.906275	0.412835	0.696377	-0.250909	-0.415188	0.161386	-0.408509	-0.0866037	1.32734	0.970658	0.419242	0.08871	0.717932	-0.357901	-0.985958	-0.330342	-0.0673135	-0.184017	0.513472	-0.56187	-0.40881	-0.940651	0.0110825	-0.180666	-0.105588	-0.155928	-1.28738	-0.455094	-0.601931	-0.926932	0.026437	0.141031	-0.607003	-0.261627	-0.0819455
P15	mmu-miR-501-3p	6.39386	6.55577	6.749	6.1671	6.26571	6.66825	6.30689	6.30662	7.07241	6.92343	7.33561	6.58598	6.88115	6.55749	5.95348	6.14778	6.2527	6.6929	7.03334	6.25359	6.44944	6.3971	6.6963	6.50038	6.31837	6.08541	5.64259	6.32751	6.48482	6.00893	5.94005	5.68449	5.79595	6.83051	6.16891
P16	mmu-miR-423-5p	5.82606	6.24376	5.37105	6.11664	6.73628	6.66982	5.86575	5.47236	5.77696	5.36362	6.78022	4.93579	5.98289	4.75491	4.90778	4.29311	4.91226	4.96183	4.8686	4.33993	4.89497	6.55269	4.7671	5.01204	4.70443	4.88001	4.4206	7.06105	5.63635	5.6562	6.71143	6.14606	6.15001	6.70528	6.46739
P17	mmu-snoRNA251	1.28427	1.35712	0.992945	1.36456	2.03222	1.66489	1.38146	1.40249	0.94265	0.836844	2.17423	1.11185	2.41072	1.5666	1.72902	0.859232	1.50421	1.4788	1.29413	1.43684	1.17748	1.4845	0.866446	0.830634	0.731362	1.07951	1.20552	1.52486	1.94583	1.79545	0.596627	0.616327	1.68617	2.63125	0.926322
P18	mmu-snoRNA202	2.03318	1.43419	1.95089	1.99764	0.178394	1.29379	1.69847	1.09094	1.80276	2.09745	-0.863576	1.74788	-0.768076	1.36499	0.712717	1.37787	1.50112	1.52242	1.71576	1.05688	1.30135	1.15781	1.78724	1.58956	1.66386	1.29481	0.554176	0.657914	0.758766	0.642633	2.00269	1.96231	1.51533	-0.849754	2.03447
P19	mmu-snoRNA142	-2.13907	-2.37679	-1.86438	-2.10715	-2.40933	-2.3462	-2.34958	-2.48046	-1.90271	-1.75144	-1.29443	-1.64735	-0.923502	-1.90678	-2.55814	-1.65898	-2.12648	-2.10691	-1.85129	-2.18331	-2.29501	-2.38019	-2.06265	-1.98534	-2.01292	-2.12501	-2.58627	-1.84723	-1.47553	-2.11987	-1.70141	-2.08833	-2.4419	-1.97437	-1.52408
P20	mmu-U6	-1.17839	-0.41451	-1.07945	-1.25505	0.198709	-0.612492	-0.730345	-0.0129708	-0.842698	-1.18285	-0.0162228	-1.21238	-0.719141	-1.02481	0.116401	-0.578131	-0.87885	-0.894313	-1.1586	-0.310407	-0.183826	-0.262117	-0.59103	-0.434856	-0.382302	-0.24931	0.826578	-0.335549	-1.22907	-0.318209	-0.897908	-0.490305	-0.759602	0.192877	-1.43671
P21	miRTC	-0.993617	-1.46328	-1.13535	-1.62964	-2.19987	-1.74006	-1.77846	-2.07381	-0.943373	-0.867069	-1.63102	-1.40947	-1.35943	-1.84484	-2.5191	-1.95255	-1.53427	-1.64801	-0.954612	-1.67727	-1.93298	-2.1323	-1.77057	-1.87315	-1.5746	-1.53859	-3.12939	-1.97723	-1.96677	-2.2212	-1.77398	-1.77037	-2.05256	-2.22587	-1.46226
P22	miRTC	-0.73289	-1.26229	-0.891481	-1.39887	-2.04935	-2.02354	-2.07396	-1.954	-0.663505	-0.641849	-1.61111	-1.18427	-1.07434	-1.65394	-2.57506	-2.12518	-1.68111	-1.75503	-1.13599	-1.80067	-2.03141	-2.11305	-1.76203	-1.84706	-1.78607	-1.54668	-3.25207	-1.62337	-1.87383	-2.08418	-1.63193	-1.67308	-1.94338	-2.07004	-1.23676
P23	PPC	-1.62752	-1.86322	-1.95068	-2.51737	-2.85947	-2.55589	-2.44518	-2.63309	-1.64059	-1.90047	-2.3434	-2.31625	-2.24962	-2.72834	-4.07646	-3.20891	-2.49786	-2.60231	-1.75006	-2.79736	-2.83943	-3.26032	-2.78118	-2.95093	-2.89682	-2.68056	-4.22832	-2.71007	-2.65905	-2.90519	-2.37248	-2.49472	-2.98919	-2.94729	-2.22464
P24	PPC	-1.47952	-1.76117	-1.94515	-2.5302	-2.86089	-2.73078	-2.60817	-2.68207	-1.54072	-1.7572	-2.14009	-2.3886	-2.1662	-2.88301	-4.17037	-3.24309	-2.66899	-2.70578	-2.11953	-2.93151	-2.8213	-3.2589	-2.65747	-2.96523	-3.08482	-2.74707	-4.22093	-2.5728	-2.62784	-2.95557	-2.44561	-2.69188	-3.11698	-3.09686	-2.44594
Note for Sample naming: "Control_1" means the number 1 mouse in control group. "Day1_1" means the number 1 mouse in the Day 1 group that were sacrificed 1 day after ENU treatment.
