# Supplementary material for: Genomic analysis of microRNA time-course expression in liver of mice treated with genotoxic carcinogen N-ethyl-N-nitrosourea
Source: BMC Genomics. 2010 Oct 28;11:609. doi: 10.1186/1471-2164-11-609 (PMC3091750; doi:10.1186/1471-2164-11-609)
Supplement: Additional file 2 — The p values and fold changes of microRNAs at different days after ENU treatment. [file 1471-2164-11-609-S2.XLS]

## Sheet: Sheet1
Additional files 2. The p values and fold changes of microRNAs at different days after ENU treatment.
		p value						Fold change
Well	ID	Day_1	Day_3	Day_7	Day_15	Day_30	Day_120	Day_1	Day_3	Day_7	Day_15	Day_30	Day_120
A01	mmu-miR-183	0.540054	0.981502	0.0402946	0.0258501	0.0168537	0.240208	-1.2471	1.07541	2.10411	2.40932	2.74899	1.65215
A02	mmu-miR-877	0.152568	0.257107	0.0977132	0.000378039	0.833351	0.959219	-1.49201	1.44924	1.61416	3.51308	1.05986	1.06152
A03	mmu-miR-669a	0.535272	0.462738	0.0371162	0.082198	0.454928	0.118955	-1.39973	-1.5293	-3.5144	-2.31545	1.56054	2.45649
A04	mmu-miR-15b	0.138567	0.500611	0.261805	0.115343	0.0726437	0.0583486	-1.74963	1.21879	1.41516	1.67356	1.75604	1.85086
A05	mmu-miR-9*	0.883672	0.444131	0.0165689	0.145042	0.321991	0.415508	-1.05221	-2.63465	-4.96506	-3.62163	1.59841	1.49652
A06	mmu-miR-199a-5p	0.577783	0.235566	0.473129	0.104507	0.071138	0.178457	-1.27166	1.3926	1.24927	1.51741	1.71031	1.69031
A07	mmu-miR-369-5p	0.718914	0.0929114	0.00768358	0.00712485	0.746934	0.617505	-1.20491	-3.29168	-16.602	-11.4222	-1.14371	1.31211
A08	mmu-miR-101a	0.210315	0.648089	0.480888	0.235496	0.242596	0.93408	-1.52461	1.22964	1.31934	1.48879	1.52535	1.13858
A09	mmu-miR-324-5p	0.279501	0.18684	0.0928768	0.0383151	0.0916681	0.521064	-1.36686	1.3921	1.49388	1.58077	1.53951	1.22636
A10	mmu-miR-220	0.928924	0.12292	0.0205872	0.0206259	0.382145	0.106318	-1.54275	-3.06137	-8.38677	-6.41433	1.53064	2.13579
A11	mmu-miR-292-3p	0.924965	0.487498	0.326783	0.481823	0.620195	0.543234	1.48736	2.20806	2.54504	-1.69681	1.09082	1.03613
A12	mmu-miR-464	0.755436	0.348411	0.0166024	0.0255657	0.233708	0.0112805	-1.26627	-1.56189	-9.78905	-6.25306	1.46542	3.73328
A13	mmu-miR-676	0.229585	0.869878	0.960768	0.561817	0.801753	0.766598	-1.30194	-1.07385	1.01807	1.0811	1.05335	-1.05561
A14	mmu-miR-194	0.099259	0.844988	0.844095	0.904066	0.247675	0.464248	-1.79552	1.18353	1.18327	1.14964	1.56857	1.40884
A15	mmu-miR-449a	0.642313	0.0890044	0.257087	0.254981	0.59452	0.257684	1.00446	2.65075	2.00436	427.155	1.04724	2.13763
A16	mmu-miR-712	0.379221	0.359784	0.30454	0.400452	0.0686939	0.0324423	-1.16504	1.31607	1.34601	1.27163	1.63797	1.81201
A17	mmu-miR-34b-5p	0.00864153	0.00245472	1.12315e-08	3.35475e-07	0.000122161	0.0402122	2.23717	4.94109	8.0266	6.23376	4.48499	1.58642
A18	mmu-miR-297b-3p	0.952631	0.45668	0.439503	0.33111	0.120785	0.219517	-1.13629	1.08269	-1.28149	-1.59411	2.12978	1.92099
A19	mmu-miR-470	0.0849766	0.852614	0.193989	0.379455	0.352249	0.476243	-2.57937	1.00838	-1.96363	-1.23493	-1.59627	-1.22613
A20	mmu-miR-184	0.0903077	0.369327	0.331023	0.310858	0.842236	0.0959303	-1.9165	-1.38056	-1.20308	-1.27154	1.06089	1.87288
A21	mmu-miR-193b	0.334541	0.302511	0.0131671	0.0927408	0.194211	0.846425	-1.28677	-1.19017	-2.02494	-1.41125	1.35148	1.05675
A22	mmu-miR-431	0.860813	0.619942	0.0408701	0.0753585	0.0139419	0.0121885	1.02968	-1.36299	-2.62758	-1.88694	2.57503	2.67277
A23	mmu-miR-483*	0.111754	0.645774	0.842403	0.780819	0.976029	0.441117	-2.80504	-2.11453	1.009	-1.11365	-1.20592	-1.58697
A24	mmu-miR-449c	0.198002	0.587013	0.0702317	0.134989	0.660475	0.848379	-1.35717	1.1669	1.84268	1.68378	1.31721	1.19285
B01	mmu-miR-149	0.781288	0.793914	0.0299233	0.0590259	0.146257	0.436038	1.17256	-1.27904	-4.37569	-2.45523	2.52019	1.95295
B02	mmu-miR-215	0.0847062	0.838281	0.68122	0.780752	0.450588	0.958199	-2.59335	1.17156	1.12515	1.46641	1.66738	1.29903
B03	mmu-miR-191	0.125309	0.437935	0.194995	0.0916667	0.224598	0.729859	-1.49619	1.22043	1.389	1.63378	1.39733	1.16132
B04	mmu-miR-331-5p	0.708568	0.530934	0.703426	0.550078	0.790304	0.84633	-1.21103	1.47549	1.3648	1.53483	1.32822	1.16116
B05	mmu-miR-200b*	0.167195	0.672445	0.570485	0.125498	0.791459	0.842531	-1.60746	1.19956	1.29633	1.77288	1.05346	1.06239
B06	mmu-miR-92a	0.691464	0.0185296	0.00546784	0.00418187	0.369809	0.980631	-1.06626	1.58572	1.69544	1.82326	1.17428	-1.02429
B07	mmu-miR-770-3p	0.131676	0.599213	0.342444	0.297553	0.397662	0.503884	-1.84578	1.445	1.99591	2.06762	-1.10387	-1.02132
B08	mmu-miR-326	0.241774	0.430336	0.849175	0.0609592	0.419435	0.429929	-1.27442	1.19582	1.07473	1.48955	1.22304	1.21836
B09	mmu-miR-210	0.143062	0.0553745	0.0470617	0.0200604	0.1821	0.225531	-1.18118	1.41288	1.26612	1.35321	1.16418	1.58061
B10	mmu-miR-216a	0.533651	0.729955	0.192004	0.321026	0.152745	0.922064	-1.3117	-1.91792	1.86819	-1.45321	1.92966	1.20736
B11	mmu-miR-125a-5p	0.131857	0.507782	0.635435	0.216847	0.785925	0.518896	-1.37764	1.13595	1.10399	1.28515	1.06749	1.1473
B12	mmu-miR-126-5p	0.235714	0.502068	0.578476	0.236476	0.515128	0.697559	-1.59738	1.3989	1.33937	1.61898	1.41797	1.32181
B13	mmu-miR-376c	0.192129	0.470903	0.799323	0.104857	0.325371	0.428288	-1.66348	1.37193	-1.03331	1.97675	1.6541	1.36586
B14	mmu-miR-466g	0.319187	0.602268	0.503611	0.607103	0.550691	0.481682	-2.10121	1.1367	-1.188	1.20559	-1.0077	-1.20357
B15	mmu-miR-138	0.457287	0.267603	0.261503	0.0059383	0.535346	0.261768	-1.13016	1.51354	1.52745	2.51329	1.34733	1.55531
B16	mmu-miR-346	0.388315	0.537609	0.85241	0.950697	0.506558	0.781237	-1.25172	-1.05324	1.43851	1.273	-1.09867	1.19456
B17	mmu-miR-505	0.161394	0.318103	0.49798	0.156331	0.235802	0.855755	-1.62253	1.39804	1.28467	1.61837	1.51615	1.16342
B18	mmu-miR-18a	0.344194	0.119932	0.023944	0.00241596	0.0364314	0.0907899	-1.22726	1.3759	1.58838	1.81812	1.57834	1.63341
B19	mmu-miR-665	0.812603	0.599819	0.0798926	0.195472	0.167642	0.15768	1.17368	1.01989	-1.89971	-1.51297	1.59464	1.6137
B20	mmu-miR-345-3p	0.168486	0.89333	0.758068	0.89682	0.463971	0.590291	-2.78049	1.25236	1.47379	1.29382	-1.19891	-1.10929
B21	mmu-miR-290-5p	0.304588	0.578065	0.947385	0.136076	0.865182	0.58899	-2.00975	-1.25933	1.68814	3.53947	1.28634	-1.63712
B22	mmu-let-7f	0.110546	0.707287	0.700819	0.742545	0.166311	0.320423	-1.89436	1.23013	1.28263	-1.00637	1.73737	1.5661
B23	mmu-miR-370	0.707685	0.545663	0.769621	0.550908	0.132183	0.231398	-1.05957	1.42608	1.01368	-1.13543	1.9728	1.76287
B24	mmu-miR-134	0.370784	0.0673746	0.0527946	0.055244	0.333869	0.778643	-1.29979	2.78535	2.87775	2.72624	2.05252	1.38462
C01	mmu-miR-216b	0.460994	0.236852	0.155492	0.562144	0.420856	0.537681	-1.37072	-2.42657	-2.08754	-1.29846	-1.25169	-1.0296
C02	mmu-miR-362-3p	0.399258	0.0217819	0.845765	0.653319	0.0271891	0.0164398	-1.39408	1.78848	1.11613	1.20112	1.99602	1.97446
C03	mmu-miR-434-5p	0.753174	0.418648	0.00781467	0.189323	0.0905197	0.852185	-1.23765	-2.07404	-3.73837	-2.20442	1.72694	1.02342
C04	mmu-miR-342-3p	0.00673019	0.0265067	0.0210388	0.279189	0.463195	0.0209031	-1.63045	-1.26023	-1.4227	-1.24051	1.09123	1.36121
C05	mmu-miR-760	0.656314	0.988841	0.104447	0.169718	0.124076	0.123968	1.19389	1.12293	-2.07784	-1.7007	2.02505	2.51218
C06	mmu-miR-125b-5p	0.148512	0.659219	0.735405	0.252333	0.821803	0.901841	-1.44617	1.11741	1.11527	1.34585	1.09214	1.0461
C07	mmu-miR-874	0.374426	0.122071	0.0296871	0.0308973	0.630922	0.291969	-1.17304	1.42132	1.5576	1.65708	1.11266	1.30495
C08	mmu-miR-672	0.485114	0.0313227	0.00277642	0.008271	0.0453857	0.0791294	1.39161	2.78046	4.23177	2.4151	2.02913	2.12502
C09	mmu-miR-382	0.440751	0.412204	0.962379	0.0631014	0.357409	0.512674	-1.25323	1.15241	-1.06815	1.61984	1.29038	1.16338
C10	mmu-miR-486	0.142645	0.130169	0.0600256	0.0681284	0.163938	0.204227	1.34306	1.39683	1.45222	1.74945	1.37397	1.26515
C11	mmu-miR-872	0.190675	0.930124	0.248033	0.40766	0.0217504	0.0665132	-1.63469	1.06377	-1.34341	-1.16001	2.10805	1.85135
C12	mmu-miR-484	0.671032	0.0108899	0.00206162	9.28287e-05	0.127182	0.33386	1.08194	1.82985	1.7776	2.03916	1.38676	1.19961
C13	mmu-miR-139-3p	0.0809125	0.996276	0.522981	0.567232	0.907709	0.345711	-1.93337	-1.06267	-1.06551	-1.12879	1.19907	1.43067
C14	mmu-miR-688	0.806499	0.492233	0.15172	0.577079	0.126078	0.920271	1.18927	1.0213	-2.3398	1.20648	2.03445	1.13563
C15	mmu-miR-122	0.104738	0.669182	0.721226	0.959708	0.191658	0.291371	-1.56815	1.12401	1.13305	-1.49878	1.43693	1.36046
C16	mmu-miR-710	0.760857	0.311376	0.0728476	0.115485	0.0343835	0.282226	1.00185	-1.77453	-3.95084	-2.80818	2.93024	1.96086
C17	mmu-miR-455	0.68397	0.528872	0.642099	0.392	0.376503	0.351907	-1.13957	-1.18605	-1.07164	-1.40865	-1.35449	-1.51458
C18	mmu-miR-880	0.624822	0.173451	0.0276226	0.0591113	0.407934	0.118053	-1.02707	-2.40372	-10.6137	-3.56724	1.67212	2.2777
C19	mmu-miR-485	0.765079	0.432212	0.120368	0.0665502	0.0585587	0.412661	-1.0415	-1.24012	-1.99633	-2.13304	2.15746	1.43242
C20	mmu-miR-146a	0.0224505	0.43007	0.926931	0.497794	0.919245	0.827277	-2.50794	-1.22929	1.05381	-1.1307	1.1451	1.18307
C21	mmu-miR-489	0.894879	0.445897	0.036931	0.0467782	0.215809	0.297377	1.10552	-1.59251	-8.07672	-4.82463	2.33667	2.13082
C22	mmu-miR-21	0.110007	0.403056	0.635719	0.474426	0.183688	0.0711031	-1.84225	1.373	1.25428	1.3571	1.62445	1.9069
C23	mmu-miR-196b	0.494145	0.375666	0.584724	0.488025	0.204503	0.127879	1.30683	-1.64639	1.05056	-1.65134	1.59624	1.69084
C24	mmu-miR-137	0.107424	0.776564	0.995883	0.846853	0.390695	0.950704	-1.91041	1.32094	1.2264	1.31409	1.64051	1.2429
D01	mmu-miR-377	0.159073	0.285715	0.0962954	0.498517	0.0718844	0.200011	1.93527	1.76044	-1.75151	1.51539	2.47238	1.95193
D02	mmu-miR-654-5p	0.18441	0.726851	0.428796	0.944237	0.511872	0.617694	-2.57093	1.24337	1.10235	1.9092	1.25084	1.38447
D03	mmu-miR-677	0.816603	0.14481	0.000123764	0.000119655	0.892564	0.394093	-1.13703	2.01559	2.49371	3.30071	1.06402	1.21573
D04	mmu-miR-452	0.620234	0.839833	0.96569	0.994454	0.551607	0.776233	1.11921	2.52853	2.14239	2.42944	-1.05962	1.61496
D05	mmu-miR-671-3p	0.466394	0.272609	0.0444756	0.2385	0.662456	0.332525	-1.11269	1.4802	2.14069	2.09149	-1.00004	-1.30173
D06	mmu-miR-219	0.798828	0.026744	0.053495	0.0010505	0.193552	0.751594	1.04146	2.22773	1.73444	2.34142	1.4619	-1.00922
D07	mmu-miR-466d-3p	0.163281	0.967659	0.460581	0.812588	0.333867	0.112557	-1.77021	1.134	-1.31688	1.00831	1.52244	1.90237
D08	mmu-miR-224	0.90449	0.457106	0.286205	0.149755	0.263224	0.151551	1.0044	1.33821	1.5292	1.72609	1.61913	2.19002
D09	mmu-miR-434-3p	0.926994	0.705735	0.120912	0.891106	0.00415528	0.832564	-1.06657	-1.08971	-1.54607	-2.68133	1.9264	1.00553
D10	mmu-miR-375	0.267857	0.362561	0.271862	0.306041	0.942147	0.353149	-1.26427	1.34126	1.50828	1.39132	1.04559	1.39952
D11	mmu-miR-302b	0.449098	0.610565	0.631235	0.618587	0.625233	0.678979	-1.33652	-1.30374	1.03885	-1.17842	1.07231	1.11315
D12	mmu-miR-652	0.161727	0.500993	0.217317	0.0468936	0.251669	0.106709	-1.34338	1.09392	1.1868	1.27924	1.20461	1.251
D13	mmu-miR-450a-3p	0.694575	0.447424	0.0973691	0.143594	0.322404	0.994399	1.05423	1.13203	-1.78064	-1.62931	1.43173	1.05581
D14	mmu-miR-330	0.531797	0.0833483	0.319348	0.630153	0.131261	0.198317	-1.23424	1.6278	1.34251	1.21113	1.54921	1.471
D15	mmu-miR-495	0.0447564	0.13858	0.22452	0.533101	0.416817	0.926851	-1.58502	-1.47842	-1.27962	1.09626	1.19883	-1.15902
D16	mmu-miR-667	0.19022	0.716619	0.133649	0.856782	0.504221	0.561292	-1.55306	1.17582	-1.64698	-1.02707	-1.37336	1.35715
D17	mmu-miR-341	0.693476	0.0346072	0.0251415	0.0882303	0.237076	0.59759	-1.0592	1.83799	1.84161	1.65325	1.40633	-1.0627
D18	mmu-miR-541	0.864268	0.148762	0.628352	0.0182172	0.016916	0.14844	1.09342	1.39813	-1.19928	2.2364	2.55601	1.47468
D19	mmu-miR-30d	0.124827	0.61055	0.550408	0.196216	0.184888	0.614801	-1.45442	1.14946	1.18797	1.39191	1.41357	1.19396
D20	mmu-miR-582-3p	0.154004	0.229385	0.462628	0.181996	0.476403	0.593115	-2.76192	-1.83513	-1.18419	-1.99624	-1.26938	-1.09687
D21	mmu-let-7a	0.0912412	0.378998	0.0688693	0.0577081	0.143989	0.692503	-1.89222	1.25916	1.66322	1.77926	1.56529	1.1849
D22	mmu-miR-376a	0.170405	0.550191	0.995436	0.102018	0.452443	0.255246	-2.06395	1.13967	1.09283	1.17049	-1.53228	-1.37528
D23	mmu-miR-34b-3p	0.951756	0.949151	0.321943	0.211183	0.890535	0.258643	-1.06484	-1.1453	-1.16673	1.34068	1.03526	-1.29001
D24	mmu-miR-21*	0.203681	0.994882	0.835038	0.546965	0.500276	0.421984	-2.28329	1.38736	1.59813	1.63466	-1.10782	-1.29552
E01	mmu-miR-487b	0.168415	0.101145	0.071467	0.00111763	0.16591	0.280764	1.29238	1.88053	1.72006	2.59213	1.21156	1.29564
E02	mmu-miR-22	0.25498	0.0121955	0.00384117	0.00567482	0.0411864	0.201477	14.8745	1.79033	1.88182	1.73857	1.65196	1.31637
E03	mmu-miR-721	0.254981	0.723866	0.700878	0.822703	0.170216	0.14602	161.776	1.18197	-1.01163	1.4171	-2.18174	-2.83151
E04	mmu-miR-504	0.714527	0.620327	0.908626	0.205818	0.473005	0.362653	-1.09049	-1.49223	1.10117	-1.80255	1.86315	1.88518
E05	mmu-miR-200a	0.331456	0.516142	0.212589	0.590675	0.0548863	0.390868	-1.58389	-1.12223	-1.51903	-1.05212	2.1918	1.50208
E06	mmu-miR-378	0.132388	0.103169	0.0614831	0.00967511	0.204662	0.173321	-1.28888	1.27747	1.36369	1.5977	1.22635	-1.27491
E07	mmu-miR-29c	0.549821	0.0713985	0.52426	0.537929	0.0451654	0.193051	-1.28417	1.67245	1.25957	1.25816	1.86842	1.50082
E08	mmu-miR-294*	0.201118	0.611538	0.87525	0.836653	0.362467	0.522576	-3.13234	1.73197	2.39274	3.11655	-1.23549	1.29388
E09	mmu-miR-467b*	0.728393	0.303562	0.442641	0.271991	0.565884	0.325081	-1.41783	-1.66217	1.03257	-1.62555	-1.04587	-1.64795
E10	mmu-miR-340-3p	0.128991	0.634385	0.978136	0.924853	0.390874	0.378653	-1.85332	1.41757	1.25562	1.29745	1.6912	1.71128
E11	mmu-miR-673-5p	0.520109	0.947889	0.83627	0.816742	0.578566	0.605034	-1.48818	1.46809	1.45115	1.65734	-1.00826	-1.09154
E12	mmu-miR-290-3p	0.500912	0.716159	0.926017	0.851628	0.677131	0.429738	-1.22763	-1.36967	1.95968	1.59263	1.10262	-1.34635
E13	mmu-miR-448	0.260674	0.805995	0.223096	0.25991	0.464759	0.917845	-1.34486	-1.10926	-1.55358	-1.826	-1.1353	1.00181
E14	mmu-miR-380-5p	0.451512	0.379879	0.519679	0.304517	0.32754	0.713674	1.05333	1.56081	1.04427	-1.34282	2.38808	1.88608
E15	mmu-miR-744	0.40947	0.31171	0.557284	0.52423	0.11404	0.342562	-1.31325	1.55251	1.38726	1.3783	1.85419	1.57013
E16	mmu-miR-500	0.667033	0.0524721	0.716697	0.0819353	0.0183018	0.0204145	1.0505	1.49031	-1.03883	1.21243	1.46038	1.368
E17	mmu-miR-155	0.0604167	0.520479	0.427439	0.188967	0.229832	0.0890904	-1.99265	-1.17822	1.24452	1.47435	1.4468	1.64305
E18	mmu-miR-101b	0.299915	0.130264	0.463553	0.0638941	0.00345433	0.0255256	-1.32183	1.33734	1.14347	1.35534	1.97506	1.45476
E19	mmu-miR-875-3p	0.822993	0.300277	0.00919136	0.0237027	0.0576345	0.343633	-1.05896	-1.86175	-10.5024	-5.35613	2.1038	1.50248
E20	mmu-miR-29a	0.369626	0.0400132	0.0766054	0.128047	0.130386	0.247042	-1.39664	1.8021	1.651	1.55005	1.62564	1.47021
E21	mmu-miR-302c*	0.745236	0.0625668	0.000493313	0.000639893	0.107641	0.114856	-1.08946	-2.91389	-11.3634	-13.3887	1.50457	1.47616
E22	mmu-miR-130a	0.0741999	0.0874092	0.097685	0.00545151	0.160951	0.681351	1.706	1.73225	1.58853	2.49057	1.51605	-1.0796
E23	mmu-miR-882	0.233207	0.937151	0.914064	0.687145	0.288843	0.361862	-3.35074	1.06233	1.3209	1.38153	-2.63717	-1.56128
E24	mmu-miR-542-5p	0.199483	0.838337	0.893033	0.790767	0.78642	0.842519	-1.48097	1.09414	1.16343	-1.15608	1.22191	-1.00257
F01	mmu-miR-203	0.148228	0.812403	0.947853	0.948902	0.355268	0.952512	-1.7108	1.06444	1.12079	1.12585	1.53289	1.17841
F02	mmu-miR-27a	0.07638	0.533995	0.488731	0.426133	0.458939	0.425141	-1.7639	1.18447	1.22471	1.26094	1.26082	1.2801
F03	mmu-miR-301b	0.549317	0.170067	0.271477	6.03126e-05	0.0108036	0.0833135	-1.20417	1.24867	1.20962	1.80344	1.80039	1.56891
F04	mmu-miR-331-3p	0.789021	0.0143274	0.00215479	0.000254605	0.88972	0.847627	1.04949	1.65695	1.67765	1.79454	1.04408	1.05159
F05	mmu-miR-465a-3p	0.615852	0.39672	0.407236	0.925495	0.984144	0.889972	1.49349	-1.04782	-1.32674	1.15938	1.5283	1.4112
F06	mmu-miR-34c	0.0571283	0.005259	1.42321e-08	4.34691e-05	0.00659236	0.235298	1.53804	3.98083	5.01261	4.18596	2.14217	1.32305
F07	mmu-miR-218	0.0384008	0.952394	0.978426	0.932809	0.805704	0.148851	-2.31318	1.06818	1.21381	1.23933	1.32615	1.83615
F08	mmu-miR-302d	0.862366	0.0697132	0.994494	0.386742	0.725197	0.880974	-1.18783	2.46044	-1.03452	1.50004	1.5343	1.21842
F09	mmu-miR-374	0.364854	0.821072	0.295527	0.41519	0.0780142	0.149701	-1.37612	1.1276	-1.26867	-1.38869	1.76029	1.59818
F10	mmu-miR-187	0.546993	0.147606	0.686329	0.318442	0.443999	0.133356	-1.08537	1.55879	1.20027	1.21035	1.31621	1.58787
F11	mmu-miR-188-5p	0.839373	0.0196023	0.0122268	0.00107025	0.251302	0.0522657	-1.03797	1.55978	1.45821	1.97821	1.22914	1.54154
F12	mmu-miR-139-5p	0.0569748	0.731244	0.493341	0.871784	0.740933	0.710086	-1.5523	-1.04159	-1.11081	-1.04389	1.08419	1.08772
F13	mmu-miR-19a	0.35045	0.109303	0.127206	0.0610569	0.0129428	0.0981121	-1.33418	1.46999	1.44431	1.4945	1.95143	1.51021
F14	mmu-miR-343	0.0948221	0.425031	0.154758	0.834228	0.172649	0.144084	-1.72135	-1.16032	-1.48975	-1.07249	1.54896	-1.68851
F15	mmu-miR-295	0.331955	0.978918	0.401558	0.663548	0.438932	0.846611	-1.37993	-1.06967	1.20588	-1.26738	1.11988	-1.0653
F16	mmu-miR-181c	0.598403	0.31364	0.670179	0.67037	0.165372	0.116522	1.04187	1.23968	1.11642	1.11541	1.38692	1.65036
F17	mmu-miR-23b	0.159669	0.56804	0.475891	0.179281	0.221929	0.762878	-1.504	1.15763	1.24837	1.48732	1.44312	1.15057
F18	mmu-miR-532-5p	0.0842798	0.24394	0.225079	0.0883477	0.266969	0.306888	-1.4968	1.22892	1.24764	1.36329	1.24898	1.22435
F19	mmu-miR-876-5p	0.332907	0.296381	0.116771	0.108398	0.0468632	0.266622	1.77105	-1.46206	-2.69446	-3.11249	3.3199	1.9634
F20	mmu-miR-133b	0.183948	0.122742	0.242726	0.24973	0.75857	0.503862	-2.20291	2.55894	2.21552	2.1523	1.61131	-2.23182
F21	mmu-miR-192	0.158971	0.20113	0.308294	0.342925	0.185016	0.631051	-1.6076	1.49721	1.40327	1.39194	1.55533	1.25922
F22	mmu-miR-883a-3p	0.620716	0.596957	0.999535	0.494548	0.37674	0.713684	-1.31198	-1.08229	1.05992	-1.35344	-1.17868	1.07905
F23	mmu-miR-883b-3p	0.199677	0.411347	0.135087	0.300474	0.34009	0.988898	-2.35403	1.52395	2.31512	1.94692	1.90046	-1.27797
F24	mmu-miR-770-5p	0.11943	0.413567	0.6042	0.193799	0.335701	0.836952	-1.87414	1.60536	1.48736	1.89755	-1.30627	1.13071
G01	mmu-miR-883b-5p	0.695936	0.293938	0.0298305	0.047652	0.180694	0.285753	1.43796	-2.98471	-16.4356	-7.34399	2.40772	2.24421
G02	mmu-miR-323-5p	0.0944516	0.26432	0.0671184	0.20247	0.766629	0.222582	-1.6851	-1.35898	-2.03512	-1.35371	1.17528	1.4697
G03	mmu-miR-322	0.106939	0.937546	0.672105	0.944328	0.167564	0.0693368	-1.90229	1.11125	1.00438	1.11382	1.70727	2.20054
G04	mmu-miR-222	0.117987	0.0317732	0.00412174	0.000304605	0.906068	0.424402	1.73767	2.45365	2.52576	3.21877	1.10186	-1.25628
G05	mmu-miR-590-5p	0.933011	0.354143	0.980783	0.952185	0.00372717	0.49152	1.20701	-1.12383	1.02218	-1.10673	3.51395	1.29935
G06	mmu-miR-425	0.917931	0.00987232	0.00785124	0.0144546	0.0203348	0.0383455	-1.06238	1.47426	1.37145	1.39679	1.39929	1.17939
G07	mmu-miR-144	0.227718	0.110878	0.0406996	0.000203782	0.109023	0.508717	1.57393	1.53809	1.71947	2.87146	1.70018	1.26252
G08	mmu-miR-804	0.168582	0.514079	0.570493	0.856564	0.423705	0.968471	-1.49944	1.26094	-1.05908	-1.03587	-1.2604	1.00579
G09	mmu-miR-719	0.537239	0.968274	0.624315	0.254981	0.664707	0.655676	1.17448	-1.2367	-1.44775	180.314	-1.10918	1.42056
G10	mmu-miR-759	0.357391	0.55306	0.546532	0.401326	0.41095	0.6364	-1.4013	-1.19683	1.68028	1.12165	-3.21649	1.793
G11	mmu-miR-345-5p	0.398717	0.00472092	0.00124726	0.0037627	0.970493	0.00234749	1.05046	1.44646	1.32741	1.32891	-1.02949	-1.40075
G12	mmu-miR-30b	0.388313	0.523261	0.910301	0.427388	0.058156	0.193498	-1.16033	1.08173	1.01137	1.10388	1.33455	1.18999
G13	mmu-miR-25	0.184914	0.528953	0.158438	0.137684	0.177015	0.174787	-1.51661	1.27757	1.56547	1.58267	1.60541	1.60223
G14	mmu-miR-875-5p	0.817826	0.879921	0.140502	0.802641	0.116518	0.94377	1.23062	-1.22391	-1.76802	-1.08845	2.30854	-1.28294
G15	mmu-miR-433	0.226647	0.477161	0.736057	0.724965	0.935516	0.43753	-1.4138	-1.09355	-1.1507	-1.05479	-1.6345	-1.38599
G16	mmu-miR-509-5p	0.380013	0.671367	0.0761113	0.0801514	0.415862	0.074668	-1.26124	-1.35399	-3.16824	-3.53084	1.50268	2.31888
G17	mmu-miR-197	0.204109	0.292336	0.521256	0.66999	0.600383	0.907712	-1.48913	1.48288	1.44774	1.50754	1.02143	1.16908
G18	mmu-miR-715	0.251485	0.26389	0.0240948	0.120392	0.236876	0.718447	-1.23493	1.42266	2.08159	1.70494	1.4371	1.05205
G19	mmu-miR-883a-5p	0.717101	0.458085	0.0157397	0.00340096	0.234113	0.192319	-1.1018	-1.12923	-2.35927	-3.30809	1.23723	1.26029
G20	mmu-miR-31	0.571777	0.0708533	0.0204094	0.00259988	0.226929	0.863826	-1.16989	1.46477	1.63964	1.83134	1.33778	1.069
G21	mmu-miR-201	0.651675	0.494232	0.182704	0.0904577	0.30886	0.14781	-1.09386	-1.23549	-1.97793	-2.3079	1.69463	2.02732
G22	mmu-miR-142-3p	0.139687	0.673624	0.274739	0.345718	0.101283	0.00799466	-1.84044	1.20418	-1.28005	-1.18585	1.76038	2.54706
G23	mmu-miR-686	0.472638	0.252659	0.0550222	0.0524652	0.930407	0.660415	-1.13758	1.68493	2.23426	2.49244	1.17936	1.37262
G24	mmu-miR-291a-5p	0.983105	0.681695	0.207405	0.274058	0.379329	0.0425654	1.11602	-1.163	-1.64006	-2.05503	1.70589	2.94034
H01	mmu-miR-679	0.372751	0.99264	0.140919	0.0499256	0.5287	0.264962	-1.53179	1.60275	3.20186	4.86933	-1.28454	-2.60834
H02	mmu-miR-296-5p	0.702668	0.430942	0.640015	0.602423	0.0553209	0.0462498	-1.29233	-1.15646	1.09097	1.02925	1.92762	1.81495
H03	mmu-miR-361	0.33609	0.324358	0.254981	0.219461	0.051154	0.246903	-1.32764	-1.24485	26.5309	-1.35914	1.55527	1.29262
H04	mmu-miR-351	0.393872	0.588662	0.156944	0.286582	0.0502025	0.0870943	1.19781	1.0918	1.40787	1.29696	1.60135	1.58176
H05	mmu-miR-669c	0.0262142	0.767467	0.931055	0.473212	0.0946416	0.111997	-1.89836	1.08984	1.00783	1.12073	1.41583	1.51469
H06	mmu-miR-103	0.800279	0.188505	0.00440691	1.64248e-05	0.0362152	0.763574	-1.00854	1.22197	1.54193	1.74103	1.45173	1.03129
H07	mmu-miR-148b	0.103986	0.764335	0.979361	0.917399	0.103201	0.346621	-1.68178	1.16694	1.09154	-1.06555	1.68426	1.4171
H08	mmu-let-7g	0.0821629	0.641789	0.723811	0.867511	0.42729	0.583117	-2.16589	1.24549	1.23276	1.05797	1.45346	1.36368
H09	mmu-miR-409-5p	0.382087	0.847156	0.597405	0.849879	0.566217	0.635596	-1.29747	1.00296	-1.25398	-1.14619	1.21533	1.01913
H10	mmu-miR-190b	0.175873	0.927367	0.322819	0.271625	0.176754	0.117818	-1.63671	1.04997	-1.20305	-1.46966	1.74218	1.84884
H11	mmu-miR-28	0.237286	0.216688	0.037634	0.0804857	0.0891039	0.405406	-1.23739	1.21877	1.39818	1.35037	1.39288	1.15325
H12	mmu-miR-16	0.108864	0.882533	0.949161	0.603993	0.379137	0.46147	-1.78874	1.07413	1.14388	1.29969	1.45162	1.41523
H13	mmu-miR-409-3p	0.469108	0.385082	0.295602	0.0122111	0.0346126	0.842498	-1.10739	1.20996	1.24802	1.9061	1.63108	1.09241
H14	mmu-miR-876-3p	0.272314	0.254981	0.622865	0.224203	0.271119	0.201657	-1.30783	78.308	1.22439	1.47713	1.69786	1.79424
H15	mmu-miR-126-3p	0.112796	0.640789	0.617695	0.306148	0.190964	0.309539	-1.82021	1.2621	1.2627	1.46574	1.60331	1.49034
H16	mmu-miR-320	0.647196	0.0207332	0.000420675	0.000658462	0.441019	0.771219	1.01566	1.54504	1.53235	1.75231	-1.15364	-1.07952
H17	mmu-miR-381	0.254981	0.795677	0.115806	0.0656814	0.135442	0.136956	79.1113	-1.05115	-1.50336	-2.6589	1.37413	1.66133
H18	mmu-miR-182	0.782375	0.959564	0.0782527	0.0944622	0.0487599	0.489641	1.01688	1.14734	2.18567	2.21236	2.50389	1.57809
H19	mmu-miR-590-3p	0.394581	0.140788	0.00155068	0.0103246	0.771398	0.548111	-1.07644	2.92417	6.21881	5.5253	1.25326	1.27399
H20	mmu-miR-106a	0.437334	0.239241	0.0615661	0.00545442	0.0104047	0.0230963	-1.17559	1.20944	1.37763	1.62134	1.63236	1.54796
H21	mmu-miR-532-3p	0.109554	0.171624	0.405747	0.189863	0.773906	0.591518	-1.25269	1.21178	1.10752	1.25032	1.03926	1.07479
H22	mmu-miR-142-5p	0.505192	0.567567	0.043841	0.0651628	0.114534	0.0355292	-1.42226	1.09736	-2.22795	-1.93553	1.86856	2.74232
H23	mmu-miR-467a*	0.802782	0.734885	0.955739	0.73487	0.2944	0.2663	-1.13049	-1.0421	1.04076	-1.05088	1.75782	1.70141
H24	mmu-miR-186	0.95944	0.0160387	0.0214854	0.000131132	0.0523313	0.09798	-1.03047	1.53088	1.40921	1.6478	1.407	1.23534
I01	mmu-miR-107	0.686837	0.0453912	0.0474689	4.15332e-05	0.0793335	0.148058	1.02698	1.36748	1.26399	1.73026	1.31869	-1.17193
I02	mmu-miR-29b	0.379119	0.27625	0.800024	0.262092	0.116266	0.211119	-1.44103	1.52274	1.20313	1.52637	1.84077	1.62429
I03	mmu-miR-329	0.619168	0.992742	0.366411	0.0519954	0.35635	0.695326	-1.15696	-1.0997	-1.36845	2.17778	-1.21434	-1.06515
I04	mmu-miR-92b	0.330693	0.590802	0.613501	0.922175	0.184557	0.168763	-1.27985	-1.23254	-1.06407	1.0292	1.39152	1.41766
I05	mmu-miR-291b-3p	0.288278	0.391741	0.176494	0.161523	0.454911	0.419524	-1.50623	-1.38504	-2.56122	-3.08253	-1.07339	-1.15263
I06	mmu-miR-202-3p	0.298551	0.525267	0.157015	0.409408	0.598542	0.629071	-1.5033	1.48732	2.18061	1.41842	1.60717	1.47399
I07	mmu-miR-675-5p	0.796296	0.954575	0.263231	0.874145	0.271103	0.0446937	1.17165	1.13997	-1.28552	1.03889	1.51066	2.05273
I08	mmu-miR-146b	0.203179	0.773412	0.933422	0.642573	0.635501	0.20145	-1.70816	1.1326	1.11851	1.22869	1.25984	1.57526
I09	mmu-miR-411	0.746635	0.679011	0.00348168	0.490211	0.0308476	0.191509	-1.04746	-1.08032	-2.37682	-1.18219	1.65046	1.41713
I10	mmu-miR-878-3p	0.436063	0.150754	0.390115	0.102138	0.598382	0.789352	-1.0784	2.99935	1.81437	3.18088	-1.30986	1.29498
I11	mmu-miR-466f-5p	0.335994	0.559382	0.477499	0.13516	0.207427	0.0912635	-1.72609	1.2837	-1.09354	1.67739	1.60146	1.79519
I12	mmu-miR-802	0.128753	0.977177	0.770541	0.651995	0.291528	0.518916	-1.97469	1.21028	1.39317	1.48587	1.83136	1.63648
I13	mmu-let-7b	0.476974	0.0850805	0.00389581	0.00938324	0.261031	0.640954	-1.429	1.49118	1.9148	2.07882	1.31742	1.03246
I14	mmu-miR-705	0.967605	0.126542	0.981233	0.26936	0.27706	0.0252999	-1.06181	1.52952	1.00133	1.30132	1.28715	2.3146
I15	mmu-miR-302a*	0.229498	0.673197	0.289979	0.141391	0.447616	0.376476	-1.5267	-1.00446	-1.26381	-2.8626	1.1414	-1.02174
I16	mmu-miR-98	0.113939	0.66048	0.499364	0.824861	0.0939914	0.129566	-1.82911	1.24885	-1.05913	1.19121	1.79942	1.73606
I17	mmu-miR-871	0.112556	0.883386	0.220595	0.00285007	0.0546236	0.00851706	1.40298	-1.16391	-1.8601	-2.45756	1.78743	1.55611
I18	mmu-miR-208	0.403866	0.673727	0.668609	0.781054	0.488405	0.580134	-1.94135	1.29502	1.83115	1.9595	-1.22563	1.15737
I19	mmu-miR-714	0.89022	0.654451	0.0352125	0.81199	0.370375	0.249609	1.03506	1.06126	-1.56192	-1.09064	1.19173	1.28057
I20	mmu-miR-762	0.233276	0.216168	0.0155	0.00924312	0.308714	0.293909	-1.27777	1.73153	2.21594	2.74463	1.4727	1.48119
I21	mmu-miR-327	0.143594	0.858952	0.308812	0.254981	0.736743	0.77892	-1.74525	-1.00476	1.45426	247.158	-1.27735	1.20503
I22	mmu-miR-19b	0.300639	0.111458	0.11627	0.213749	0.00997237	0.0297354	-1.34943	1.47361	1.45049	1.29198	1.94731	1.65735
I23	mmu-miR-376b*	0.19499	0.607012	0.243389	0.255809	0.301901	0.98769	-1.70632	1.15371	-1.33518	1.27463	1.481	-1.01387
I24	mmu-miR-574-5p	0.475009	0.18693	0.633417	0.70956	0.116478	0.0479755	-1.1149	1.54876	-1.01465	-1.00391	1.71757	2.08103
J01	mmu-miR-801	0.667137	0.527463	0.0678509	0.253341	0.0167532	0.639073	-1.29669	-1.18639	-1.61123	-1.28622	1.79019	-1.00324
J02	mmu-miR-490	0.339745	0.778109	0.552083	0.245783	0.567173	0.272128	-1.16579	1.76826	1.98094	2.70188	1.03788	-1.95665
J03	mmu-miR-328	0.348352	0.0660246	0.108554	0.329748	0.257132	0.244557	1.21963	1.54597	1.36573	1.22655	1.28369	1.2913
J04	mmu-miR-338-5p	0.134427	0.593478	0.600434	0.325057	0.902388	0.882208	-1.90959	1.30127	-1.00597	1.51055	1.21232	1.20483
J05	mmu-miR-196a	0.789772	0.562808	0.666762	0.0352591	0.168719	0.502973	-1.11176	-1.28429	-1.07309	-2.03013	1.507	1.20474
J06	mmu-miR-380-3p	0.234576	0.957579	0.250727	0.678417	0.221444	0.687101	-1.81766	1.38762	2.73198	1.11714	-1.92131	1.26125
J07	mmu-miR-701	0.46474	0.38925	0.901068	0.379731	0.144175	0.0593035	1.313	1.45666	-1.01293	1.4514	1.89043	2.13805
J08	mmu-miR-350	0.161775	0.339155	0.686914	0.891424	0.528125	0.711604	-1.85323	1.56781	1.35615	1.20699	1.50265	1.40039
J09	mmu-miR-466d-5p	0.870411	0.14623	0.0250454	0.000473404	0.196274	0.488852	-1.10556	1.94745	3.60615	4.5906	1.64868	1.5486
J10	mmu-miR-450a-5p	0.0907447	0.642284	0.25863	0.313365	0.153108	0.0694166	-2.15234	-1.06041	-1.35515	-1.26023	1.74595	1.96252
J11	mmu-miR-154*	0.635646	0.256813	0.339462	0.0401305	0.0194227	0.663991	-1.04059	-1.76746	-1.49259	1.89916	2.17896	1.04133
J12	mmu-miR-467c	0.0574557	0.388485	0.941852	0.0558992	0.413644	0.04522	-1.7949	1.3664	1.12711	1.84856	1.37846	2.81782
J13	mmu-miR-125a-3p	0.799122	0.605192	0.491607	0.258689	0.820241	0.915492	1.00849	1.47221	-1.19642	1.85759	1.07683	1.22953
J14	mmu-let-7c	0.123336	0.163238	0.0667469	0.018053	0.317175	0.438045	-1.79469	1.38501	1.71425	1.89157	1.37074	1.23873
J15	mmu-miR-881*	0.156394	0.696008	0.362909	0.907083	0.865851	0.928052	-1.49197	1.1614	-1.2274	1.04921	1.45593	1.69527
J16	mmu-miR-674	0.346548	0.0388223	0.121995	0.0306243	0.932275	0.440652	1.23919	1.64942	1.38133	1.60326	1.04527	-1.12342
J17	mmu-miR-654-3p	0.15407	0.700227	0.138858	0.494442	0.181202	0.144118	-2.75689	-1.12054	3.51722	1.59881	-2.60049	-5.06045
J18	mmu-miR-546	0.367112	0.665862	0.305657	0.613197	0.402771	0.180542	-1.10562	1.27946	-1.25694	1.27461	1.63226	1.93523
J19	mmu-miR-100	0.158168	0.936112	0.526765	0.886919	0.343301	0.381933	-1.6562	1.06471	-1.06766	1.05895	1.46171	1.44183
J20	mmu-miR-20b	0.176178	0.416888	0.0752408	0.0584093	0.0756739	0.134758	-1.44323	1.28493	1.61268	1.65153	1.6832	1.55776
J21	mmu-miR-362-5p	0.506671	0.777382	0.0180968	0.0702306	0.0183284	0.0452998	-1.15768	-1.0892	-1.80309	-1.66124	1.64799	1.61618
J22	mmu-miR-133a	0.225489	0.971653	0.614743	0.537328	0.48112	0.878648	-1.872	1.6793	1.3925	1.27023	1.11211	1.58755
J23	mmu-miR-700	0.0439622	0.494615	0.364673	0.00927721	0.42352	0.376489	-2.33346	1.27739	1.36119	2.86578	-1.24764	-1.37014
J24	mmu-miR-615-3p	0.369914	0.563058	0.176958	0.229563	0.66622	0.31892	-1.24855	-1.14566	-2.59177	-1.51375	1.55147	1.88674
K01	mmu-miR-467e	0.426204	0.170555	0.0315467	0.0363824	0.375081	0.107572	-1.35901	-1.45604	-1.84384	-1.9291	1.2483	1.80677
K02	mmu-miR-708	0.842332	0.990302	0.203088	0.240342	0.109446	0.116938	-1.10261	-1.06339	-1.47532	-1.34898	1.70122	1.71394
K03	mmu-miR-699	0.292189	0.343832	0.00484135	0.0116116	0.0919385	0.0317564	-1.42847	-1.19386	-1.81524	-1.52243	1.25641	1.3696
K04	mmu-miR-217	0.680879	0.261775	0.535222	0.190024	0.159913	0.115311	1.10159	-1.40649	1.12673	-1.40064	1.51127	1.91938
K05	mmu-miR-301a	0.48367	0.18435	0.0738049	0.00039972	0.0376317	0.182552	-1.28741	1.36666	1.49329	2.31037	1.66049	1.43415
K06	mmu-miR-140*	0.0917488	0.0918128	0.0578134	0.0207404	0.339229	0.569095	-1.40387	1.34241	1.35065	1.4568	1.19285	1.1169
K07	mmu-miR-503	0.459128	0.283354	0.700306	0.690841	0.962518	0.297056	-1.1398	-1.19936	-1.04819	-1.1116	1.01607	1.29319
K08	mmu-let-7d	0.098576	0.292644	0.0905757	0.0677778	0.121101	0.315177	-1.6953	1.22162	1.44418	1.53108	1.44625	1.26851
K09	mmu-miR-335-3p	0.174328	0.173978	0.0882002	0.0163039	0.0201523	0.436875	-1.46744	1.31412	1.44912	1.78239	1.57318	1.09866
K10	mmu-miR-26b	0.0748903	0.675502	0.79325	0.917522	0.566336	0.89567	-2.46518	-1.0256	1.08647	1.25362	1.48715	1.20145
K11	mmu-miR-542-3p	0.0802398	0.873803	0.943814	0.393396	0.243681	0.19997	-1.93249	1.06768	1.06439	1.30798	1.42299	1.47244
K12	mmu-miR-19a*	0.223712	0.275464	0.615846	0.660362	0.428409	0.539745	-1.97891	2.29469	1.00101	1.26637	-1.49105	-1.0325
K13	mmu-miR-129-3p	0.722646	0.777636	0.0291608	0.254982	0.258629	0.0401202	1.02822	-1.11439	-3.10002	10.4045	1.18742	1.52557
K14	mmu-mir-135b	0.900606	0.243608	0.0182549	0.0153472	0.000413122	0.00279155	1.14556	-2.30314	-13.3504	-38.4751	4.8289	4.33199
K15	mmu-miR-720	0.15133	0.67971	0.761099	0.666175	0.493599	0.85179	-1.59181	1.2366	1.04502	1.22892	1.37459	1.16792
K16	mmu-miR-195	0.0886407	0.695053	0.928309	0.654127	0.32815	0.448552	-1.88225	-1.01539	1.10815	1.28175	1.49452	1.42903
K17	mmu-miR-711	0.34428	0.350641	0.939915	0.599878	0.610187	0.359878	-1.80229	-1.41029	1.24	-1.00671	1.27151	-2.82233
K18	mmu-miR-199b	0.073934	0.611905	0.692199	0.715663	0.491196	0.190957	-2.17967	-1.04605	-1.01129	1.05132	1.45588	1.86223
K19	mmu-miR-34a	0.00300394	0.00260303	0.00241012	1.93052e-08	0.000141139	0.0428939	2.36983	5.4873	3.75162	6.84809	3.93268	1.63348
K20	mmu-miR-130b	0.0638152	0.0345706	0.0225584	0.000774347	0.130901	0.540523	1.70277	1.88601	1.82669	2.80835	1.54476	-1.19127
K21	mmu-let-7e	0.177339	0.858559	0.828638	0.738945	0.0275665	0.197019	-1.6964	1.03277	1.10091	1.14079	1.77681	1.43562
K22	mmu-miR-681	0.866185	0.274543	0.0123005	0.0140407	0.0173609	0.00985984	-1.04275	-1.90768	-9.75398	-9.19659	2.57946	2.79473
K23	mmu-miR-363	0.167235	0.443996	0.10782	0.169378	0.093792	0.135912	-2.20592	1.18264	1.6991	1.4932	1.6195	3.22057
K24	mmu-miR-188-3p	0.532533	0.449888	0.125298	0.27321	0.0307923	0.15948	-1.13106	-1.26801	-2.16668	-1.53923	1.82707	1.54374
L01	mmu-miR-32	0.744699	0.0262416	0.247278	0.00472378	0.0420098	0.4375	1.02349	2.17197	1.38313	2.06636	2.02062	1.2636
L02	mmu-let-7i	0.174133	0.152489	0.0567081	0.0196663	0.147087	0.137755	-1.56897	1.44572	1.57011	1.66314	1.48112	1.49776
L03	mmu-miR-208b	0.581723	0.439424	0.169671	0.379073	0.581852	0.819922	-1.15449	-1.0816	-2.09104	-1.46144	1.66104	1.0278
L04	mmu-miR-135a	0.193692	0.337847	0.554476	0.649958	0.694265	0.748542	-2.00049	1.7884	1.51095	-1.34871	1.1545	1.5396
L05	mmu-miR-707	0.585623	0.314417	0.046479	0.00335934	0.673412	0.123984	-1.03248	1.46566	1.85977	2.55266	1.31323	1.88033
L06	mmu-miR-298	0.317699	0.772852	0.159492	0.171637	0.374453	0.429953	-1.32466	1.18548	2.85917	2.66863	-1.26926	-1.1695
L07	mmu-miR-666-3p	0.626002	0.792092	0.2475	0.741286	0.293618	0.389455	-1.25578	1.22562	-1.33976	-1.01595	1.59638	1.46841
L08	mmu-miR-181b	0.382828	0.177912	0.0112088	0.0046785	0.403637	0.158627	-1.23019	1.24897	1.58323	1.64541	1.13845	1.93455
L09	mmu-miR-466c-5p	0.301585	0.364571	0.29814	0.0569099	0.228959	0.0367066	-1.25013	1.23805	1.32385	1.60329	1.36932	2.72526
L10	mmu-miR-384-3p	0.572197	0.36735	0.143839	0.197004	0.710967	0.071646	-1.18259	1.29632	-1.97584	-2.28916	1.19627	2.52027
L11	mmu-miR-200c*	0.485608	0.764624	0.475069	0.115616	0.0694071	0.492851	-1.33012	1.15942	-1.23712	-1.83359	2.13465	1.48933
L12	mmu-miR-140	0.095998	0.254492	0.770837	0.419934	0.0690013	0.127738	-1.70929	3.81974	1.11338	1.26284	1.62811	1.48623
L13	mmu-miR-7a	0.27345	0.459073	0.222183	0.291733	0.0490939	0.220838	-1.46896	1.26495	1.44278	1.41467	1.82466	1.4998
L14	mmu-miR-185	0.69285	0.0132929	0.000114655	5.40792e-06	0.0332101	0.453088	1.02832	1.78225	1.74976	1.98219	1.44868	1.09046
L15	mmu-miR-496	0.85801	0.835466	0.0602561	0.188383	0.0250408	0.0756466	-1.06493	-1.45611	-3.54157	-1.8266	2.45829	2.14134
L16	mmu-miR-129-5p	0.144712	0.107404	0.0391943	0.101257	0.863425	0.0448705	-1.46681	1.47137	1.83149	1.61106	-1.00654	1.5207
L17	mmu-miR-758	0.788782	0.282919	0.071209	0.254981	0.826196	0.702822	-1.02789	-2.33456	-8.41885	7.3383	1.13669	1.07433
L18	mmu-miR-128a	0.243989	0.160223	0.0868135	0.088238	0.241148	0.162212	-1.33124	1.4259	1.52208	1.52689	1.38538	2.41687
L19	mmu-miR-30e	0.253344	0.0942046	0.0593339	0.00713214	0.054347	0.536594	-1.34159	1.44812	1.46991	1.66795	1.57117	1.18131
L20	mmu-miR-339-5p	0.0505277	0.000552324	7.98951e-05	0.272111	0.971257	0.488042	1.29951	2.06709	1.70472	1.18049	1.0065	1.08994
L21	mmu-miR-718	0.368079	0.917842	0.219874	0.994702	0.223978	0.15173	-1.39648	1.08383	-1.33978	1.01073	1.45317	1.53859
L22	mmu-miR-337-3p	0.667694	0.404116	0.0108093	0.0393309	0.0555018	0.0764144	-1.09308	-1.40815	-2.49423	-1.82172	1.66814	1.57085
L23	mmu-miR-342-5p	0.196823	0.11073	0.139016	0.285532	0.108606	0.241307	-1.40031	-1.50693	-1.65693	-1.41615	1.58435	1.47229
L24	mmu-miR-20a	0.270483	0.258052	0.0814514	0.0398793	0.049276	0.0893636	-1.30926	1.29523	1.49962	1.64096	1.60327	1.4752
M01	mmu-miR-429	0.251519	0.622474	0.260309	0.888849	0.17533	0.515356	-1.68188	-1.00979	-1.33186	1.14282	1.43183	1.48092
M02	mmu-miR-141	0.398459	0.530532	0.861395	0.243416	0.747315	0.954549	-1.49379	1.40471	1.19989	1.68399	-1.52578	1.11578
M03	mmu-miR-7b	0.251268	0.858429	0.369851	0.759661	0.010387	0.0592762	-1.56307	-1.02361	-1.18386	-1.02429	1.99112	1.68128
M04	mmu-miR-93	0.609093	0.0899203	0.00668819	0.000338506	0.0457033	0.118608	-1.12497	1.47686	1.82457	2.04978	1.57428	1.41788
M05	mmu-miR-99b	0.0281121	0.261957	0.356461	0.130148	0.768569	0.904284	-1.48377	1.19908	1.15883	1.26904	-1.06689	1.02951
M06	mmu-miR-30c	0.911678	0.0660009	0.000104236	8.76487e-05	0.379992	0.621154	-1.03004	1.89708	1.5761	1.70581	1.09239	-1.08809
M07	mmu-miR-543	0.920919	0.310187	0.820536	0.0175577	0.362317	0.661394	1.03028	1.36739	-1.04033	2.33433	1.36606	-1.34429
M08	mmu-miR-10a	0.0566924	0.957226	0.96585	0.68272	0.354182	0.34765	-2.10937	1.08851	1.09313	1.22932	1.45575	1.46818
M09	mmu-miR-449b	0.885426	0.423605	0.526504	0.161615	0.0850572	0.73573	1.16525	1.59604	1.51198	1.97556	2.2879	1.40718
M10	mmu-miR-338-3p	0.298686	0.124726	0.141083	0.0151863	0.0377072	0.208385	-1.32131	1.40492	1.37413	1.59447	1.62651	1.30688
M11	mmu-miR-214	0.979803	0.258732	0.17442	0.0223215	0.184037	0.387095	-1.0388	1.21998	1.2904	1.58279	1.35459	1.18553
M12	mmu-miR-574-3p	0.197389	0.440353	0.944044	0.647665	0.858176	0.411715	-1.30225	1.15339	-1.02404	-1.10704	-1.06233	-1.20081
M13	mmu-miR-335-5p	0.877392	0.0136932	0.00640471	1.88668e-07	0.0331332	0.496548	-1.10943	1.96183	2.08539	2.80514	1.37791	1.09492
M14	mmu-miR-453	0.873153	0.010331	0.0024333	0.00127976	0.00586785	0.00258992	-1.10751	-2.26467	-3.1221	-3.59681	1.87588	2.65206
M15	mmu-miR-291a-3p	0.419515	0.934594	0.0848306	0.126385	0.16451	0.165099	1.84	1.10217	-3.67267	-2.28388	2.48086	2.6434
M16	mmu-miR-211	0.948421	0.908586	0.312847	0.385843	0.223947	0.0160012	1.10251	1.11705	-1.33796	-1.25886	1.77409	3.08003
M17	mmu-miR-684	0.410938	0.0406402	0.0143259	0.254981	0.172012	0.116946	1.80082	-4.92098	-29.7858	6.89567	2.62326	2.82433
M18	mmu-miR-125b-3p	0.392002	0.882641	0.546816	0.566692	0.641825	0.457093	-1.39415	1.39849	2.15417	2.0225	1.22518	-1.18072
M19	mmu-miR-27b	0.0703415	0.667075	0.343653	0.297317	0.342575	0.830327	-1.70597	1.07034	1.24589	1.29889	1.27416	1.09846
M20	mmu-miR-205	0.226698	0.919427	0.037795	0.0259975	0.187988	0.00355301	-1.38662	-1.22027	-2.22815	-2.29637	1.72553	2.45648
M21	mmu-miR-683	0.896358	0.381216	0.856259	0.698175	0.690402	0.487831	-1.00064	-1.22059	1.05859	1.54672	1.30434	-1.55634
M22	mmu-miR-337-5p	0.303778	0.234879	0.0479064	0.00410669	0.322547	0.906729	-1.15342	1.32038	1.67325	2.3548	1.24647	1.06817
M23	mmu-miR-742	0.915775	0.331588	0.0221825	0.0185443	0.0837214	0.577717	1.17221	-1.7231	-6.17578	-7.04173	2.64938	1.77597
M24	mmu-miR-292-5p	0.98801	0.164453	0.0108256	0.0117411	0.0173094	0.0325403	-1.09523	-2.1321	-4.5964	-4.99846	2.08544	2.01491
N01	mmu-miR-466b-5p	0.520525	0.660771	0.0751104	0.0937588	0.200394	0.213398	-1.57959	1.24013	1.90079	1.93212	477.564	1.86785
N02	mmu-miR-384-5p	0.398263	0.647172	0.254981	0.119906	0.450131	0.0406596	-2.03969	-1.47158	45.1847	-1.97665	-1.00144	2.29499
N03	mmu-miR-325	0.506736	0.667545	0.708596	0.961511	0.922232	0.97702	-1.083	1.01622	1.02546	1.10513	1.2662	1.45276
N04	mmu-miR-501-5p	0.256583	0.433217	0.214156	0.731665	0.32779	0.345475	-1.3698	1.15039	-1.20592	-1.04327	1.20239	1.18988
N05	mmu-miR-324-3p	0.819186	0.06821	0.00383196	0.00142299	0.794437	0.337775	1.03903	1.38121	1.54963	1.67549	-1.02955	-1.16227
N06	mmu-miR-423-3p	0.124809	0.00443601	0.000574831	0.0011033	0.323119	0.884942	1.2615	1.73317	1.73239	1.71269	1.1753	1.00067
N07	mmu-miR-451	0.760554	0.361833	0.0438977	0.00614102	0.120243	0.254029	-1.05244	1.2175	1.62981	2.05093	1.57937	1.29065
N08	mmu-miR-132	0.38035	0.265165	0.356867	0.425667	0.121412	0.0678301	-1.33879	1.49411	1.41078	1.37956	1.7823	1.8758
N09	mmu-miR-669b	0.303374	0.174707	0.244497	0.0227403	0.858911	0.239036	-1.28916	1.70723	1.59757	2.42997	1.26502	1.79936
N10	mmu-miR-153	0.0979079	0.42512	0.800226	0.922069	0.922212	0.204719	-3.42865	1.16769	-1.21844	1.1903	-1.03248	2.74224
N11	mmu-miR-96	0.935329	0.618114	0.149644	0.267488	0.0185047	0.0853248	1.02148	1.36681	1.92127	1.72765	3.35599	2.16763
N12	mmu-miR-1	0.148491	0.848829	0.365093	0.653785	0.412383	0.890359	-2.5123	1.24125	-1.18705	1.27519	-1.10269	1.06619
N13	mmu-miR-10b	0.0662383	0.87315	0.960333	0.974037	0.415475	0.484033	-2.16658	1.03362	1.14121	1.00588	1.4559	1.41961
N14	mmu-miR-653	0.650593	0.663701	0.0781183	0.313803	0.63438	0.148517	-1.71935	-1.38467	-3.3276	-2.00837	1.39998	2.12208
N15	mmu-miR-383	0.622762	0.638366	0.946809	0.116739	0.640649	0.756513	1.0089	1.37087	1.35603	2.52933	-1.07981	1.09793
N16	mmu-miR-300	0.669766	0.380058	0.0359227	0.506095	0.796797	0.0456285	-1.12892	1.24088	-2.10315	1.06818	1.13821	1.92813
N17	mmu-miR-9	0.419884	0.548753	0.0909677	0.261277	0.509933	0.0200437	-1.34718	-1.12777	-2.76798	-1.41979	1.49917	2.60994
N18	mmu-miR-743b-5p	0.424114	0.424114	0.424114	0.424114	0.478997	0.478997	-30.3332	-28.5311	-14.8029	-13.9993	-11.0905	-17.9197
N19	mmu-miR-421	0.348044	0.462299	0.697388	0.742566	0.0929808	0.0469725	-1.24348	1.17279	1.0848	-1.9723	1.42683	1.53591
N20	mmu-miR-148a	0.093473	0.564845	0.698271	0.444296	0.301671	0.824026	-1.80882	1.28786	1.25336	1.39378	1.52466	1.19773
N21	mmu-miR-181d	0.386379	0.391099	0.0874274	0.00443808	0.21001	0.149554	-1.29833	1.18646	1.3932	1.77898	1.30434	1.96888
N22	mmu-miR-223	0.277827	0.546604	0.829374	0.369558	0.285322	0.0101499	-1.78337	1.25686	1.128	1.36426	1.47543	2.17201
N23	mmu-miR-763	0.174806	0.700496	0.710442	0.671616	0.869475	0.0934867	-1.41269	1.08069	1.19871	1.05509	1.08383	-1.9088
N24	mmu-miR-466f-3p	0.738962	0.248399	0.960467	0.833023	0.407187	0.670735	-1.3204	1.72409	1.19313	1.13944	1.48279	1.26796
O01	mmu-miR-702	0.072589	0.631722	0.376499	0.434684	0.334299	0.391313	-2.2462	-1.49506	-1.35658	-1.32605	-1.36194	-1.31472
O02	mmu-miR-488	0.79854	0.483983	0.227187	0.304843	0.15623	0.0887621	-1.10832	-1.15233	-1.69463	-1.316	1.71612	1.88074
O03	mmu-miR-15a	0.7719	0.0329576	0.00698785	0.00358877	0.108797	0.224629	-1.13362	1.65254	1.65531	1.79244	1.46624	1.31053
O04	mmu-miR-24	0.254983	0.555158	0.241899	0.0438517	0.0548357	0.0786579	10.1109	1.10014	1.21859	1.40805	1.41997	1.33199
O05	mmu-miR-124	0.799063	0.260081	0.0336558	0.158374	0.925587	0.420432	1.38658	1.95991	2.7336	2.19418	1.43121	-1.50466
O06	mmu-miR-127*	0.0127999	0.138746	0.111287	0.932415	0.476249	0.555495	-1.83336	-1.9844	-1.92777	-1.30527	1.05889	-1.46696
O07	mmu-miR-450b-3p	0.311714	0.900936	0.09335	0.238849	0.0371636	0.0312397	-1.26591	-1.05836	-1.59628	-1.3138	1.71025	1.85693
O08	mmu-miR-221	0.522451	0.0293542	0.00671888	0.00615986	0.178417	0.382209	1.16926	1.78112	1.82705	1.8902	1.41072	1.26064
O09	mmu-miR-685	0.631304	0.259317	0.0288392	0.0473777	0.395789	0.0345346	-1.14021	1.3926	1.84189	2.41502	1.33323	2.20349
O10	mmu-miR-202-5p	0.883032	0.0601162	0.144424	0.101553	0.411389	0.0560655	1.37458	6.74337	3.87737	6.82062	3.15292	5.48446
O11	mmu-miR-678	0.537947	0.983947	0.785721	0.603243	0.426068	0.586169	1.03952	1.31396	1.39876	1.67017	1.97652	-1.93083
O12	mmu-miR-193	0.198786	0.854691	0.023323	0.319468	0.047239	0.528958	1.2731	1.01065	-1.60361	-1.18849	1.51314	1.14361
O13	mmu-miR-99a	0.165345	0.625103	0.472339	0.234878	0.268684	0.678751	-1.56281	1.19406	1.28354	1.44878	1.44281	1.23418
O14	mmu-miR-547	0.183688	0.494085	0.782125	0.559915	0.239185	0.233143	-1.65573	-1.15265	-1.0521	-1.09231	1.83771	1.86486
O15	mmu-miR-151-3p	0.180586	0.623458	0.97143	0.408649	0.630321	0.507176	-1.27229	1.061	-1.0016	1.13604	1.07363	-1.13479
O16	mmu-miR-33	0.535384	0.0473223	0.357401	0.0449978	0.10291	0.653782	1.10722	2.05626	1.45083	2.13825	1.97954	-1.0154
O17	mmu-miR-497	0.408067	0.139373	0.0929219	0.00255408	0.0636271	0.194386	-1.25648	1.32788	1.39664	1.67328	1.51073	1.30271
O18	mmu-miR-23a	0.110486	0.706961	0.403985	0.181787	0.258827	0.468174	-1.58544	1.10147	1.25514	1.41814	1.36572	1.25247
O19	mmu-miR-582-5p	0.375683	0.0334673	0.0420656	0.113766	0.0202828	0.0800984	1.52026	3.28633	2.36767	2.09673	2.84114	2.57002
O20	mmu-miR-761	0.299794	0.571898	0.395492	0.205754	0.613254	0.407786	-1.27644	-1.30958	-1.40217	-1.38157	1.36062	1.38796
O21	mmu-miR-465a-5p	0.272812	0.481131	0.858461	0.650348	0.890285	0.383927	-1.92638	-1.46383	1.56303	1.8304	1.4228	-1.37219
O22	mmu-miR-687	0.362718	0.547934	0.227552	0.180356	0.737964	0.596535	-1.25572	1.08771	-1.2862	1.8844	1.36314	1.46051
O23	mmu-miR-106b	0.862868	0.0812837	0.0097427	0.000100255	0.0247049	0.0787042	-1.09325	1.44043	1.66914	2.132	1.69028	1.47068
O24	mmu-miR-212	0.676635	0.779697	0.172472	0.362461	0.0902746	0.189765	-1.08606	1.07024	-1.47913	-1.2553	1.67966	1.50864
P01	mmu-miR-152	0.0954029	0.715002	0.851695	0.661509	0.222504	0.409623	-1.73172	1.17876	1.12227	1.20544	1.46803	1.34316
P02	mmu-miR-299	0.796356	0.910288	0.0821779	0.0691951	0.0762157	0.105894	-1.2067	-1.49864	-4.97714	-3.84049	3.00414	2.89975
P03	mmu-miR-704	0.652272	0.116716	0.117282	0.0679846	0.886038	0.0281639	1.1582	1.71105	1.58845	1.95941	1.09957	2.0672
P04	mmu-miR-17	0.296349	0.187122	0.0397089	0.0129921	0.0184887	0.0442163	-1.24562	1.3078	1.51595	1.63388	1.6738	1.50666
P05	mmu-miR-30a	0.15574	0.94736	0.364413	0.686806	0.0432886	0.164147	-1.6009	1.08928	-1.21307	-1.05685	1.84182	1.55291
P06	mmu-miR-764-3p	0.505012	0.641593	0.0198904	0.284751	0.0202031	0.0832406	-1.54494	-2.04932	-3.2055	-1.26581	2.03012	1.76993
P07	mmu-miR-147	0.643988	0.592802	0.0429027	0.554411	0.299098	0.14034	-1.12221	-1.04012	-2.20569	-1.13887	1.5846	1.78323
P08	mmu-miR-150	0.00388544	0.911776	0.738705	0.543504	0.804655	0.199699	-3.29466	-1.02762	1.12253	1.17773	1.04685	1.41601
P09	mmu-miR-698	0.461709	0.796509	0.189298	0.781994	0.0118247	0.409218	-1.43553	-1.55101	-1.69787	-1.30533	3.64444	1.43908
P10	mmu-miR-296-3p	0.871327	0.462968	0.466915	0.448566	0.300797	0.331158	-1.09018	1.13176	-1.57876	1.1581	1.26973	1.26335
P11	mmu-miR-743a	0.438555	0.230688	0.178442	0.233414	0.347461	0.575187	-1.69411	-2.29964	-2.49192	-1.81829	-1.52915	-1.04009
P12	mmu-miR-471	0.382851	0.768499	0.647781	0.749238	0.436439	0.958192	-1.36844	-1.10564	1.65565	1.36227	2.08469	1.44693
P13	mmu-miR-466a-5p	0.641279	0.168656	0.201028	0.0369193	0.70314	0.0561698	-1.03871	2.069	2.00291	2.60735	1.39689	3.50091
P14	mmu-miR-151-5p	0.263809	0.259092	0.138112	0.171441	0.0514903	0.286323	-1.30713	1.28537	1.3888	1.41535	1.56574	1.2833
P15	mmu-miR-501-3p	0.0586902	0.525815	0.458545	0.266302	0.104016	0.110909	-1.32044	1.06089	-1.08785	1.14487	1.19207	1.25165
P16	mmu-miR-423-5p	0.144384	0.00446346	0.0132993	3.91659e-05	0.813475	0.328186	1.36859	2.21651	1.99291	2.56978	-1.10786	-1.18814
P17	mmu-snoRNA251	0.418116	0.6292	0.790561	0.00773467	0.875864	0.694606	1.10652	-1.12843	1.04629	1.41122	-1.01822	-1.01775
P18	mmu-snoRNA202	0.410479	0.236031	0.938485	0.89408	0.326076	0.382807	1.26337	1.5962	1.11847	1.09766	1.41114	1.27172
P19	mmu-snoRNA142	0.0662706	0.170085	0.579868	0.625546	0.0127715	0.258151	-1.33073	-1.31287	-1.04548	-1.05195	-1.35801	-1.165
P20	mmu-U6	0.873685	0.622245	0.523272	0.0787764	0.869382	0.870032	-1.0505	-1.07743	-1.11934	-1.47255	-1.02053	-1.07257
P21	miRTC	0.568286	0.291028	0.658695	0.228599	0.0877409	0.232849	-1.13127	1.21347	1.07634	1.33271	1.33969	1.2439
P22	miRTC	0.42078	0.330146	0.419467	0.197924	0.407724	0.546981	-1.21369	1.2584	1.21158	1.4625	1.24228	1.18138
P23	PPC	0.663791	0.0895693	0.156875	0.0548521	0.130117	0.150576	-1.06669	1.61589	1.31038	1.79958	1.32115	1.32322
P24	PPC	0.512889	0.0852137	0.100611	0.0548524	0.238129	0.0717632	-1.12659	1.68486	1.40806	1.81681	1.29842	1.47858
