# Supplementary material for: Genomic analysis of microRNA time-course expression in liver of mice treated with genotoxic carcinogen N-ethyl-N-nitrosourea
Source: BMC Genomics. 2010 Oct 28;11:609. doi: 10.1186/1471-2164-11-609 (PMC3091750; doi:10.1186/1471-2164-11-609)
Supplement: Additional file 3 — The biological functions related to the top 5% targets of DEMs. [file 1471-2164-11-609-S3.XLS]

## Sheet: Sheet1
Additional files 3. The biological functions related to the top 5% targets of DEMs.
Category	p-value	Molecules	negative log(p-value)
Tumor Morphology	1.26E-04-3.94E-02	MYC,TIAM1,IL15RA,NFKBIA,MMP3,PRL,NF2,NR4A1,EBI3,IGFBP2,PARP1	3.89963
Cell Cycle	1.71E-04-4.64E-02	DYRK1B,ITSN1,PDE3A,NF2,PEX11B,CDC7,HDAC10,UIMC1,NPM2,PTPRC,MYC,MXD3,CAMK2A,MAD2L2,CSE1L,EZH2,TSC2,ITGB4,PPP1CA,NEDD4L,RAD51C,KIFC1,SETD8,E2F4,TUBB3,EWSR1,ACACB,CALM3,SPP1,H19,ZMYM2,HDAC2,HSF1,MYH14,STK11,FUBP1,PTOV1,RAD51L3,IGFBP2,DCTN2,EHMT2,ANAPC5,RGL2,LEF1,THRB,PBRM1,KDM5B,TPM1,NCAPD3,GADD45G,PRL,KPNA2,MPG,FNTA,XRCC4,NFKBIA,POLR2A,FANCD2,PLK2,RAD17,GMNN,PMF1,MOV10L1,TOP2A,OPA1,BTG4,BPTF,PPP3CA…	3.767
DNA Replication, Recombination, and Repair	1.71E-04-4.64E-02	PBRM1,GADD45G,PDIA3,KPNA2,MPG,CDC7,HDAC10,UIMC1,NPM2,XRCC4,XRCC1,MYC,FANCD2,RAD17,TOP2A,RUVBL2,RAD51C,BRIP1,BPTF,APEX1,KIFC1,APTX,EWSR1,MAEL,NDRG1,HDAC2,HSF1,DNA2,CKAP5,PLK1,MSH4,KAT5,RPS27L (includes EG:51065),RAD51L3,DCTN2,PARP1,KIF2A,TAF6L,STRA8,RECQL4,RAD52,HMGB2	3.767
Cancer	5.4E-04-4.75E-02	SULT1C2,RNF103,CP,STK35,ODC1,IFIH1,PTPRC,SCN4A,FHL2,LTF,TSC2,ITGB4,LSM3,EXOSC9,PLD3,JAG2,MFAP5,SEMA5A,NR0B1,THRB,ITGB6,EIF3K,SERPING1,GRIA1,MS4A1,MFGE8,FNTA,ANPEP,HRG,BEX4,GC,NFE2L2,KLK10,CHGA,VIM,MLF1,CCK,VDAC3,HPN,ENO1,RAD52,NR4A1,HAGH,IL15RA,RPL22,MMP3,PTH2R,HDAC10,CSPP1,MYC,IGSF9,BDH1,TNFSF9,BRIP1,MRPL34,KIFC1,PGK1,TIAM1,H19,EWSR1,HDAC2,ZMYM2,TMC5,SLC12A7,OVGP1,IBSP,IGFBP2,GINS1,PKHD1,UMOD,ZA…	3.26761
Connective Tissue Development and Function	6.43E-04-3.94E-02	PPARG,SMN1,FES,PEX7,NPPC,MYOD1,SMAD6,VIM,FGD1,PRKG2,SMURF1,IL17A (includes EG:3605),PARP1,MYC,LPIN1,NFKBIA,BSG,MBTPS1,PRLR,CSF2	3.19179
Inflammatory Response	1.24E-03-4.06E-02	MPG,TREM2,ANPEP,PTPRC,NFKBIA,AIRE,LTF,LY86,TOP2A,NFE2L2,ITGB5,DOK3,IL13,TSLP,BST2,DCTN2,IL17A (includes EG:3605),TEC,UMOD,LSP1,SH2B2,MS4A2,CSF2,YTHDF2,EBI3	2.90658
Cell-To-Cell Signaling and Interaction	1.33E-03-4.17E-02	PRG3,SMN1,PRL,ZP3,GRIA1,RIMS1,MFGE8,TREM2,PTPRC,CXCL3,LTF,LPL,PLCB1,ITGB4,ASGR2,PPARG,SPP1,NPPC,AFP,FGD1,IL13,VDAC3,TSLP,IL17A (includes EG:3605),PLCZ1,CEACAM1,UMOD,BSG,ZAP70,PCSK4,B3GAT1,NPPA,CSF2	2.87615
Reproductive System Disease	2.72E-03-4.06E-02	KIR3DL1,DDX25,MMP3,CYP26A1,PDE3A,HDAC10,CP,TREM2,ODC1,MYC,FHL2,AIRE,LTF,IFI30,PLCB1,ITGB4,PRLR,RAD51C,APEX1,HSD17B1,ITGB5,TUBB3,JAG2,SPP1,H19,DBP,HDAC2,MFAP5,OPRM1,EPHA1,STK11,NR0B1,KRT23,OVGP1,GBA2,AIG1,IGFBP2,HSD17B6,EBP,GINS1,BSG,SPINT2,DTNA,MSMB,TMEM176B,TK1,HSD17B2,TUBG2,SERPING1,SLC4A2,GSTM5,PRL,ZP3,KPNA2,MPG,RARRES1,MFGE8,IQGAP1,FNTA,CLEC3B,KISS1R,EPHB6,GSTT1,NFKBIA,SP2,PLK2,AGPAT2,TOP2A,M…	2.56543
Tissue Development	2.96E-03-3.94E-02	PPARG,KRT6A,NPPC,MYOD1,NF2,MPG,PLK1,PRKG2,IL17A (includes EG:3605),SMURF1,PARP1,HAND2,NFKBIA,BSG,LEF1,CSF2,VAX2	2.52871
Lipid Metabolism	2.96E-03-4.62E-02	PLCB2,PRL,PDIA3,EPHX2,PEX11B,VAC14,HEXA,PLA2G2A,LYST,AGPAT2,LPL,PLCB1,PI4K2B,PPARG,PIK3C2A,PEX7,KAT5,IL13,GBA2,FDXR,PLAA,IL18BP,PLCG2,CDIPT,NPPA,CSF2	2.52871
Small Molecule Biochemistry	2.96E-03-4.64E-02	PRG3,PLCB2,EPHX2,VAC14,PEX11B,ARG2,CP,ADC,BCAT2,DDAH1,LPL,PLCB1,BCKDK,AFMID (includes EG:125061),SLC1A6,GNMT,ACACB,SPP1,LPO,OAT,PEX7,GBA2,IGFBP2,PLAA,IL18BP,BSG,CDIPT,PLCG2,ART5,PRL,PDIA3,HEXA,PLA2G2A,FNTA,ANPEP,LYST,AGPAT2,PTPN1,RABGGTB,PI4K2B,TRPM4,PPARG,GUCA1A,PIK3C2A,NPPC,SIRT3,KAT5,IL13,FDXR,PARP1,IL17A (includes EG:3605),SARDH,RETN,FCER1G,NPPA,CSF2	2.52871
Immunological Disease	3.04E-03-1.84E-02	MMP3,IL21R,MS4A1,IL31RA,DEF6,IFIH1,EPHB6,NFKBIA,AHNAK,IFI30,GC,PPP3CA,PPARG,TRPM4,SPP1,IL13,IL17A (includes EG:3605),IL18BP,IL17RB,MS4A2,FCER1G,CSF2,THRB,PHF1,ITGB6	2.51713
Endocrine System Disorders	3.04E-03-2.54E-02	PPARG,ACACB,RETN,PRL,PRLR	2.51713
Metabolic Disease	3.04E-03-2.54E-02	SPP1,APOB,LPL,NPPA,THRB	2.51713
Hematological Disease	3.04E-03-3.94E-02	PPARG,NFKBIA,PRL,PRLR,IL13,ITGB6,IL17A (includes EG:3605),DEF6	2.51713
Organismal Development	3.04E-03-4.44E-02	PPARG,IL15RA,IL21R,SMAD6,PEX11B,MFGE8,ODC1,IL17A (includes EG:3605),SMURF1,MYC,CXCL3,LPIN1,LTF,ABCB7,PTPN1,NPPA,CSF2	2.51713
Molecular Transport	3.04E-03-4.62E-02	PRG3,ASPSCR1,PDIA3,EPHX2,LRP1B,KPNA2,RANBP2,PLA2G2A,ARG2,SMURF1,ARF6,LYST,GLB1,TSC2,MYO5B,FXYD2,NEDD4L,PPP3CA,TRPM4,AP1M2,CHGA,PEX7,NPPC,HOOK2,KAT5,IL13,UACA,IL18BP,RUFY1,NRBP1,CD3G,CTSA,ARF5,FCER1G,NPPA,CSF2	2.51713
Skeletal and Muscular System Development and Function	3.04E-03-4.62E-02	ARG2,PRKG2,SGCA,MYC,SMPX,SCN4A,FHL2,CASQ1,MYL4,DYSF,ITGB4,KCNJ12,CALCRL,SPP1,FES,PEX7,TRPC6,MYOF,NME3,MBTPS1,PLCG2,S100B,DTNA,RGL2,SMTN,EBI3,TPM1,SMN1,GRIA1,SMURF1,DEF6,NFKBIA,STUB1,ASPN,NFE2L2,PPARG,EPC1,MYOM2,NPPC,MYOD1,SNTB1,SMAD6,GFRA2,CCK,TNFRSF11A,IL13,MYL1,IL17A (includes EG:3605),SERPINE2,BNIP2,PRKAR2B,TNNI1,CSF2	2.51713
Cellular Movement	3.04E-03-4.63E-02	TPM1,APOB,SPP1,MYH14,HSF1,NR0B1,VDAC3,IL13,GBA2,IL17A (includes EG:3605),PARP1,CEACAM1,CXCL3,AKAP4,TOP2A,SLC22A16,NEDD4L,CSF2,KIFC1,HMGB2	2.51713
Amino Acid Metabolism	3.04E-03-4.64E-02	AFMID (includes EG:125061),SLC1A6,GNMT,LPO,PRL,OAT,CP,ARG2,SIRT3,IL13,FNTA,ANPEP,IGFBP2,PARP1,SARDH,ADC,BCAT2,DDAH1,RABGGTB,ART5,NPPA,BCKDK	2.51713
Cellular Compromise	3.04E-03-4.64E-02	OTOS,SPP1,CUGBP1,HSF1,VIM,IBSP,PARP1,MYC,HNRNPA1,SRPK3,TOP2A,DTNA,BRIP1,RAD51C,PPP1CA,HMGB2	2.51713
Gastrointestinal Disease	3.04E-03-4.64E-02	SULT1C2,MMP3,HDAC10,ARG2,STK35,ODC1,IGSF9,MYC,TNFSF9,KIFC1,EXOSC9,TUBB3,SPP1,NDRG1,HDAC2,HSF1,IBSP,OVGP1,BST2,CD3G,EBP,IL22RA2,SYNPO2L,CD248,EBI3,TK1,HSD17B2,HMGB2,TUBG2,NTF3,SLC4A2,DDX39,KPNA2,MS4A1,CRYL1,PLA2G2A,TAOK1,FNTA,ANPEP,HRG,GSTT1,NFKBIA,AGR3,BEX4,GMNN,TCOF1,TOP2A,TCP1,MMP11,NFE2L2,PPP3CA,PPARG,DRG1,NUP37,IL13,DNAJB9,FDXR,CEACAM1,IL10RB,ERN2,CSF2,WFS1,FBN2 (includes EG:2201)	2.51713
Gene Expression	3.04E-03-4.64E-02	DYRK1B,KDM6B,ITSN1,GTF3C3,ASCC1,MED21,GTF2E2,PPP4C,HNRNPA1,FHL2,MXD3,BCAT2,LTF,PLCB1,ITGB4,MYBBP1A,APEX1,ARID5A,JAG2,DBP,HSF1,NR0B1,FUBP1,EHMT2,THRB,HOXD8,HMGB2,POLR2K,ATF7,PRL,KPNA2,IGSF1,SIRT7,HAND2,TCOF1,SP2,TOP2A,TRIM29,NFE2L2,PPP3CA,VAX2,EPC1,MX2,NFIC,MAPKAPK3,PRIM2,TRIM28,MYOD1,MLF1,KAT5,UNC45A,LBXCOR1,ZBTB32,PIR,ENO1,NR4A1,APBB2,NMI,TNNI1,CSF2,SSB,CRCP,MMP3,TBX10,ACVRL1,HDAC10,UIMC1,BRF1,M…	2.51713
Nucleic Acid Metabolism	3.04E-03-4.64E-02	GUCA1A,NPPC,NPPA	2.51713
Post-Translational Modification	3.04E-03-4.64E-02	HDAC2,LPO,HDAC10,SIRT7,SCIN,CP,SIRT3,FNTA,PARP1,MYC,PLIN2,RABGGTB,TCP1,ART5	2.51713
Genetic Disorder	3.04E-03-4.71E-02	SULT1C2,UPK3A,APOB,NDUFB5,NF2,MED21,CP,STK35,ODC1,TESC,PTPRC,FHL2,LPIN1,SCN4A,CAMK2A,CASQ1,PLCB1,ITGB4,ITGB5,KCNJ12,EXOSC9,ACACB,DBP,NDRG1,HSF1,AIG1,GBA2,ABCC2,TIMP4,PLCG2,DTNA,THRB,EIF3K,HMGB2,SMN1,PRL,KPNA2,MS4A1,FNTA,THBS3 (includes EG:7059),HADHB,TCOF1,TOP2A,NFE2L2,KLK10,PPP3CA,TRPM4,MAPKAPK3,MYOM2,PRIM2,MLF1,PLK1,CCK,IL13,CEACAM1,RNF5 (includes EG:6048),ENO1,NR4A1,FCER1G,CSF2,CYP26A1,EPHX2,E…	2.51713
Respiratory Disease	3.04E-03-4.71E-02	MTNR1A,PDE3A,MS4A1,HDAC10,TAOK1,STK35,CBLC,FNTA,DEF6,CXCL3,POLR2A,LTF,FANCD2,IFI30,RABGGTB,TOP2A,NFE2L2,PPP3CA,ITGB5,PPARG,KCNJ12,TUBB3,SPP1,HDAC2,STK11,VWF,PLK1,CCK,IL13,IL17A (includes EG:3605),MTNR1B,RNF5 (includes EG:6048),PLUNC,DLK1,ENO1,CKS1B,CSF2,ITGB6,THRB,TK1,TUBG2	2.51713
Cell Death	3.12E-03-4.77E-02	DYRK1B,PRG3,APOB,ITSN1,PLK3,SH3BGRL3,NF2,CDC7,APRT,ODC1,PTPRC,IFIH1,NDUFS1,HNRNPA1,CAMK2A,MXD3,FHL2,LY86,CSE1L,RGS10,TSC2,ITGB4,APEX1,ITGB5,MAP3K2,MAP3K9,CALCRL,JAG2,NDRG1,HSF1,FUBP1,RAD51L3,DCTN2,TIMP4,BSG,ABCC5,PLCG2,ITGB6,PDCD5,HMGB2,ALK,SMN1,ATF7,GSTM5,PDIA3,PRL,TRIP10,MS4A1,DUSP22,SIRT7,MFGE8,FNTA,ANPEP,XRCC4,ARF6,HAND2,ABCB7,TOP2A,PCBP2,CHL1,NFE2L2,PPP3CA,TRAF1,CD53,THG1L,TRIM28,MYOD1,GFRA2…	2.50585
Cardiovascular Disease	3.68E-03-3.94E-02	PPARG,SPP1,APOB,NFKBIA,MMP3,NPPC,LPL,VWF,IBSP,PLA2G2A,NPPA,THRB	2.43415
Cellular Growth and Proliferation	4.2E-03-4.62E-02	DBN1,DYRK1B,DUSP8,NF2,CDC7,ODC1,XRCC1,PTPRC,HNRNPA1,FHL2,LPIN1,TSC2,ITGB4,MYBBP1A,ITGB5,EGLN2,CALM3,FGD1,ABCC2,TIMP4,BSG,ABCC5,PCSK4,ANAPC5,RGL2,SPINT2,THRB,ITGB6,TNFAIP6,DUS2L,ALK,SMN1,PRL,PDIA3,IL21R,LRP1B,EIF4G1,SF3B3,CPSF4,KISS1R,HADHB,TCOF1,PLIN2,BCCIP,FXYD2,IRX3,RBMY1A1,EPC1,THG1L,TRIM28,NPPC,MYOD1,GFRA2,CCK,IL13,TSLP,HPN,CEACAM1,ENO1,NR4A1,FCER1G,APBB2,GABARAP,CSF2,FBN2 (includes EG:2201),…	2.37675
Hematological System Development and Function	4.2E-03-4.97E-02	IL15RA,DUSP8,IL31RA,MYC,PTPRC,CXCL3,LPIN1,MXD3,LTF,AIRE,EZH2,TSC2,PRLR,ITGB4,ITGB5,MAP3K2,E2F4,SPP1,EWSR1,HIST4H4 (includes EG:121504),JAG2,FES,EPHA1,LAX1,DCTN2,CD3G,EBP,UMOD,BSG,DLK1,PLCG2,ZAP70,RGL2,IL22RA2,LEF1,EBI3,PDIA3,GADD45G,PRL,IL21R,CIITA,ANPEP,XRCC4,TCF12,DEF6,NFKBIA,ABCB7,PTPN1,TOP2A,MMP11,NFE2L2,TRAF1,TACC3,GUCA1A,SMAD6,MLF1,TNFRSF11A,IL13,TSLP,PARP1,TPSAB1,IL17A (includes EG:3605),T…	2.37675
Developmental Disorder	4.42E-03-3.16E-02	APOB,MMP3,CYP26A1,TBX10,PRKG2,PLEKHM1,HAND2,NFKBIA,FANCD2,HS3ST1,PPARG,CALCRL,H19,COL9A1,NFIC,JAG2,PEX7,NPPC,SMAD6,GRIP1,TNFRSF11A,EBP,DLK1,MBTPS1,PLCG2,EHMT2,FCER1G,CSF2,FBN2 (includes EG:2201)	2.35458
Inflammatory Disease	4.42E-03-4.64E-02	IL15RA,MMP3,MS4A1,CIITA,IL31RA,PTPRC,MYC,CXCL3,NFKBIA,LTF,AHNAK,IFI30,NFE2L2,PPP3CA,PPARG,SPP1,COL9A1,OPRM1,CD200R1,HSF1,VWF,IL13,IL17A (includes EG:3605),CEACAM1,IL18BP,CD3G,ABCC2,IL17RB,RETN,ERN2,IL10RB,FCER1G,NR4A1,IL22RA2,PHF1,CSF2,EBI3	2.35458
Cardiovascular System Development and Function	7.62E-03-3.94E-02	PPARG,SERPING1,TIAM1,SPP1,PRL,NPPC,MFGE8,WASF1,MYOF,ODC1,IL18BP,MYC,PLCD3,LSP1,LPL,NPPA,PPP3CA	2.11805
Infection Mechanism	7.62E-03-4.16E-02	ASGR2,CLEC4G,APLNR,NFKBIA,BSG,ZAP70,CSF2,SSB	2.11805
Cellular Development	7.62E-03-4.34E-02	UPK3A,DDX25,NF2,ODC1,PTPRC,LPIN1,FHL2,CAMK2A,MXD3,TSC2,PLCB1,ITGB4,ITGB5,MAP3K2,HIST4H4 (includes EG:121504),JAG2,NDRG1,CLASP2,DCTN2,BSG,PLCG2,EHMT2,PCSK4,RGL2,THRB,ISL2,SLC4A2,PRL,PDIA3,IL21R,ANPEP,XRCC4,SMURF1,HAND2,TOP2A,ARPC3,LPP,NFE2L2,CHL1,EED,VAX2,TRAF1,EPC1,CHGA,NPPC,MYOD1,GFRA2,IL13,TSLP,WIPF1,ZBTB32,STRA8,RETN,ENO1,SH2B2,RAD52,NR4A1,FCER1G,ITGB1BP3,CSF2,IL15RA,CUGBP1,CYP26A1,IGBP1,MYC,A…	2.11805
Cell Morphology	7.62E-03-4.63E-02	PRL,PLK3,NF2,HEXA,ACVRL1,TAOK1,ANPEP,PRLR,PPP1CA,ITGB5,TIAM1,FES,NPPC,MYOD1,VIM,WASF1,IL13,TSLP,DCTN2,WIPF1,KIF2A,LSP1,B3GAT1,NPPA,CSF2,EBI3	2.11805
Organismal Injury and Abnormalities	7.62E-03-4.74E-02	APOB,PRL,PLA2G2A,CGA,IL13,ODC1,DEF6,IL17A (includes EG:3605),MYC,PKHD1,LPL,LEF1,TNFAIP6	2.11805
Skeletal and Muscular Disorders	7.94E-03-3.94E-02	IL15RA,MMP3,ENO3,EPHX2,NDUFB5,PEX11B,ATP5L,HDAC10,MED21,CP,ITFG1,LDHB,TESC,MYC,STARD10,CXCL3,NDUFA5,FHL2,SCN4A,CAMK2A,LTF,KIF21A,CASQ1,LPL,PLCB1,DYSF,CNTNAP1,ITGB4,ITGB5,PGK1,SLC1A6,EWSR1,SPP1,COL9A1,APLNR,HDAC2,DBP,NDRG1,OPRM1,PEX7,CD200R1,SGCB,GRIP1,ATP6V1A,AIG1,EBP,PLCG2,MBTPS1,DTNA,TNFAIP6,SMTN,ALK,EIF3K,HMGB2,NTF3,PRL,MS4A1,COX5B,CIITA,FNTA,THBS3 (includes EG:7059),PLEKHM1,HADHB,NFKBIA,STUB1…	2.10018
Hepatic System Disease	8.56E-03-1.87E-02	PTPRC,PPARG,ABCC2,SPP1,OPRM1,MS4A1,IL10RB,NFE2L2,PPP3CA	2.06753
Infectious Disease	8.56E-03-2.72E-02	PTPRC,PPARG,ABCC2,OPRM1,MS4A1,UNC93B1,PPP3CA	2.06753
Carbohydrate Metabolism	8.7E-03-4.64E-02	PPARG,PLCB2,ACACB,SPP1,PIK3C2A,PRL,VAC14,PLA2G2A,CGA,TREH,GBA2,IL17A (includes EG:3605),PTPRC,MYC,CXCL3,ARF6,BSG,RETN,RGS10,LPL,PI4K2B,CSF2	2.06048
Renal and Urological Disease	8.8E-03-2.6E-02	PPARG,TUBB3,SPP1,HDAC2,HIF3A,HDAC10,PLK1,FNTA,IL17A (includes EG:3605),MYC,TIMP4,NFKBIA,AGPAT2,GMNN,TSC2,TOP2A,NPPA,NFE2L2,TUBG2	2.05552
Antigen Presentation	8.8E-03-2.72E-02	UMOD,CSF2,TSLP,ITGB5,DCTN2	2.05552
Cell-mediated Immune Response	8.8E-03-2.72E-02	PTPRC,IL15RA,ZAP70	2.05552
Cellular Function and Maintenance	8.8E-03-2.72E-02	KRT14,IL15RA,TIAM1,SPP1,TRIP10,VIM,VWF,TREM2,PTPRC,TIMP4,RNF5 (includes EG:6048),LPIN1,PKHD1,FHL2,TSC2,ZAP70,PTPN1,CSF2	2.05552
Tissue Morphology	8.8E-03-2.72E-02	TPM1,SERPING1,NTF3,PRL,MFGE8,ARG2,SGCA,SMPX,SCN4A,RAD17,CASQ1,MYL4,DYSF,KCNJ12,CALCRL,NDRG1,HDAC2,MYOM2,NPPC,SNTB1,GFRA2,CCK,MYOF,IL13,MYL1,IGFBP2,PARP1,IL18BP,LSP1,TSPYL2,DTNA,GUCA2A,NPPA,TNNI1,SMTN	2.05552
Cellular Assembly and Organization	8.8E-03-4.63E-02	CEP120,ARPC5,NF2,TREM2,SGCA,NPM2,MYC,LPIN1,FHL2,TSC2,ARPC1A,ITGB4,KIFC1,GRID2IP,TIAM1,SPP1,NDRG1,HDAC2,SEMA5A,HSF1,HOOK2,WASF1,FGD1,SGCB,DCTN2,TIAM2 (includes EG:26230),PKHD1,ZAP70,PBRM1,TPM1,NTF3,TRIP10,MID1,HEXA,ARF6,LYST,PTPN1,TOP2A,HPS4,ARPC3,BPTF,KRT14,TACC3,CKAP5,VIM,VWF,PLK1,NFATC4,PARP1,KIF2A,RNF5 (includes EG:6048),WIPF1,TAF6L,SH2B2,LSP1,GABARAP,CSF2,CRB1	2.05552
Nutritional Disease	8.8E-03-8.8E-03	SLC4A2,AGRP	2.05552
RNA Post-Transcriptional Modification	1.1E-02-3.39E-02	SMN1,DDX25,NONO,CUGBP1,RP9,DDX39,APOBEC2,MYOD1,SF3B3,XRN1,SNRPA,HNRNPA1,POLR2A,GEMIN7,PRPF4B,KHDRBS3,DHX16,SNRNP70,HNRNPUL1,LSM3,DHX15,SNRPA1,RBMY1A1	1.95861
Nervous System Development and Function	1.1E-02-4.06E-02	TIAM1,NTF3,SPP1,PRL,SEMA5A,GRIA1,RIMS1,NPPC,NFATC4,VDAC3,SERPINE2,PARP1,PTPRC,TIAM2 (includes EG:26230),CAMK2A,S100B,B3GAT1,ITGB4,NPPA,THRB,CSF2	1.95861
Reproductive System Development and Function	1.24E-02-4.06E-02	APOB,PRL,ZP3,MFGE8,NPM2,MYC,PLCB1,RAD51C,PPARG,EWSR1,MAEL,SPP1,NR0B1,AFP,MSH4,CGA,VDAC3,GBA2,STRA8,AKAP4,EHMT2,DPPA3 (includes EG:359787),SLC22A16,PCSK4,LEF1,TNFAIP6,HMGB2	1.90658
Organismal Functions	1.5E-02-1.5E-02	PPARG,PTPN1,GFRA2	1.82391
Embryonic Development	1.5E-02-3.94E-02	PPARG,NTF3,KRT6A,MYOD1,HIF3A,NF2,IL13,SMURF1,HAND2,NFKBIA,TCOF1,ASPN,LEF1,VAX2	1.82391
Organ Development	1.7E-02-1.7E-02	HIF3A,MFGE8,IL13,ODC1	1.76955
Respiratory System Development and Function	1.7E-02-1.7E-02	HIF3A,IL13	1.76955
Hair and Skin Development and Function	1.7E-02-2.72E-02	MFGE8,PPP1CA,IL13,ODC1	1.76955
Dermatological Diseases and Conditions	1.7E-02-2.84E-02	KRT14,PPARG,MMP3,IL31RA,IL13,MYC,IL18BP,NFKBIA,IL17RB,AHNAK,FCER1G,IFI30,NR4A1,ITGB4,PHF1,CSF2,PPP3CA	1.76955
Drug Metabolism	1.7E-02-4.62E-02	IL18BP,ABCC2,ABCC5,EPHX2,IL13,KAT5,CSF2	1.76955
Neurological Disease	1.7E-02-4.64E-02	EPHX2,ENO3,NDUFB5,ATP5L,MED21,CP,ITFG1,LDHB,TESC,STARD10,NDUFA5,SCN4A,CAMK2A,LPL,CASQ1,PLCB1,ITGB4,PGK1,SLC1A6,APLNR,NDRG1,DBP,OPRM1,ATP6V1A,AIG1,MBTPS1,DTNA,SMTN,HMGB2,EIF3K,NTF3,PRL,MS4A1,COX5B,THBS3 (includes EG:7059),HADHB,NFKBIA,PLK2,PPP3CA,PPARG,MAPKAPK3,HOXC9,MYOM2,PRIM2,SMAD6,MLF1,UNC93B1,PARP1,KCNQ2,NR4A1,ATP6V1B2,NDUFA7,CRB1	1.76955
Organ Morphology	1.7E-02-4.64E-02	PRL,HIF3A,CGA,IL13	1.76955
Hematopoiesis	1.7E-02-4.97E-02	IL15RA,MYC,PTPRC,CXCL3,LPIN1,MXD3,AIRE,LTF,EZH2,TSC2,MAP3K2,E2F4,JAG2,HIST4H4 (includes EG:121504),EWSR1,SPP1,EPHA1,LAX1,CD3G,EBP,BSG,DLK1,PLCG2,ZAP70,RGL2,LEF1,EBI3,GADD45G,PDIA3,IL21R,CIITA,XRCC4,DEF6,TCF12,NFKBIA,ABCB7,PTPN1,TOP2A,NFE2L2,TRAF1,TACC3,MLF1,IL13,TNFRSF11A,TSLP,IL17A (includes EG:3605),PARP1,TEC,WIPF1,ZBTB32,RAD52,NR4A1,FCER1G,NPPA,CSF2	1.76955
Digestive System Development and Function	1.98E-02-2.72E-02	HDAC2,PTPN1,GUCA2A,GFRA2,CCK	1.70333
Connective Tissue Disorders	2.52E-02-3.71E-02	PPARG,IL15RA,COL9A1,SPP1,MMP3,PEX7,CD200R1,NPPC,SMAD6,CIITA,PRKG2,IL17A (includes EG:3605),CXCL3,EBP,NFKBIA,LTF,RETN,MBTPS1,FCER1G,CSF2	1.5986
Protein Trafficking	2.57E-02-3.94E-02	ASPSCR1,AP1M2,PDIA3,PEX7,KPNA2,LRP1B,HOOK2,RANBP2,UACA,SMURF1,NRBP1,RUFY1,CD3G,CTSA,ARF6,ARF5,LYST,NFKBIA,TSC2,MYO5B,PPP3CA	1.59007
Immune Cell Trafficking	2.72E-02-2.72E-02	UMOD,TSLP	1.56543
Ophthalmic Disease	2.72E-02-2.72E-02	KIF21A,GFRA2	1.56543
Behavior	2.95E-02-2.95E-02	NTF3,CAMK2A,GRIA1,S100B,B3GAT1	1.53018
Endocrine System Development and Function	3.16E-02-3.16E-02	PRL,NPPA,FDXR	1.50031
Humoral Immune Response	3.87E-02-3.87E-02	LPIN1,LEF1,TSLP	1.41229
Lymphoid Tissue Structure and Development	3.87E-02-3.87E-02	IL13,CSF2,IL17A (includes EG:3605)	1.41229
Protein Synthesis	3.94E-02-3.94E-02	NPPA,IGFBP2	1.4045
Renal and Urological System Development and Function	3.94E-02-4.63E-02	APLNR,PLK3,NF2,ACVRL1,B3GAT1,NPPA	1.4045
